# Supplementary material for: CORN 2.0 - Condition Orientated Regulatory Networks 2.0
Source: Comput Struct Biotechnol J. 2025 Apr 3;27:1518–28. doi: 10.1016/j.csbj.2025.04.003 (PMC12017979; doi:10.1016/j.csbj.2025.04.003)
Supplement: Supplementary file 2 — Supplementary material [file mmc2.xlsx]

## Sheet: Sheet1
Table S1. Summary of CORN update
	CORN 1.0	CORN 2.0
Release Date	2022-05-01	2024-05-01
Conditions	1805	7540
Human Cell Lines	25	52
TFs	204	542
Total TRSNs	9553	71934
TRSNs of Compounds	9020	49827
TRSNs of Natural Compounds	419	1550
TRSNs of Ligands	0	451
TRSNs of shRNA	24	19479
TRSNs of CRISPR	0	37
TRSNs of Overexpression	509	2140
