# Supplementary material for: CORN 2.0 - Condition Orientated Regulatory Networks 2.0
Source: Comput Struct Biotechnol J. 2025 Apr 3;27:1518–28. doi: 10.1016/j.csbj.2025.04.003 (PMC12017979; doi:10.1016/j.csbj.2025.04.003)
Supplement: Supplementary file 3 — Supplementary material [file mmc3.xlsx]

## Sheet: LUAD
Table S2. The TRSNs matched with patients of lung adenocarcinoma.
Single-cell transcriptomic dataset matched with the TRSNs in our platform with positive score are listed.
Patient	Score	NET-ID	TF	CELL_LINE	CONDITION	URL
LUAD_P01T	0.154581	CN15253	ERF	VCAP	BX-795	https://qinlab.sysu.edu.cn/corn/home/report/CN15253
	0.131143	CN45971	NCAPG2	MCF7	XRCC5	https://qinlab.sysu.edu.cn/corn/home/report/CN45971
	0.103606	CN47746	NFIL3	HEPG2	selumetinib	https://qinlab.sysu.edu.cn/corn/home/report/CN47746
	0.0988282	CN21071	RFX5	A549	PGK1	https://qinlab.sysu.edu.cn/corn/home/report/CN21071
	0.051646	CN60741	EMSY	HELA	AEE-788	https://qinlab.sysu.edu.cn/corn/home/report/CN60741
LUAD_P02T	0.208	CN53802	ELK1	MCF7	AGT	https://qinlab.sysu.edu.cn/corn/home/report/CN53802
	0.191	CN59459	ZFP36	A549	camptothecin	https://qinlab.sysu.edu.cn/corn/home/report/CN59459
	0.144	CN45971	NCAPG2	MCF7	XRCC5	https://qinlab.sysu.edu.cn/corn/home/report/CN45971
	0.0579534	CN60741	EMSY	HELA	AEE-788	https://qinlab.sysu.edu.cn/corn/home/report/CN60741
	0.0564915	CN54428	NELFE	U2OS	BRD-K39255658	https://qinlab.sysu.edu.cn/corn/home/report/CN54428
	0.00044757	CN9623	HSF1	HEPG2	clofibrate	https://qinlab.sysu.edu.cn/corn/home/report/CN9623
LUAD_P04T	0.23832	CN59459	ZFP36	A549	camptothecin	https://qinlab.sysu.edu.cn/corn/home/report/CN59459
	0.153136	CN70436	SOX9	HT29	bortezomib	https://qinlab.sysu.edu.cn/corn/home/report/CN70436
	0.148566	CN25875	PRDM1	A549	perhexiline	https://qinlab.sysu.edu.cn/corn/home/report/CN25875
	0.13069	CN30067	NIPBL	HEPG2	BUB1B	https://qinlab.sysu.edu.cn/corn/home/report/CN30067
	0.114054	CN40629	NCAPG2	MCF7	GMPS	https://qinlab.sysu.edu.cn/corn/home/report/CN40629
LUAD_P05T	0.23258	CN51170	FOSB	A549	ouabain	https://qinlab.sysu.edu.cn/corn/home/report/CN51170
	0.196472	CN15253	ERF	VCAP	BX-795	https://qinlab.sysu.edu.cn/corn/home/report/CN15253
	0.193939	CN64610	POLR2B	HELA	adatanserin	https://qinlab.sysu.edu.cn/corn/home/report/CN64610
	0.14998	CN45971	NCAPG2	MCF7	XRCC5	https://qinlab.sysu.edu.cn/corn/home/report/CN45971
	0.123955	CN13808	KLF9	MCF7	daunorubicin	https://qinlab.sysu.edu.cn/corn/home/report/CN13808
	0.120484	CN61058	GATAD1	HELA	bortezomib	https://qinlab.sysu.edu.cn/corn/home/report/CN61058
	0.117118	CN47746	NFIL3	HEPG2	selumetinib	https://qinlab.sysu.edu.cn/corn/home/report/CN47746
	0.0537469	CN53989	EPAS1	PC3	RAB4A	https://qinlab.sysu.edu.cn/corn/home/report/CN53989
LUAD_P06T	0.146824	CN71531	ETV1	A375	SLITRK6	https://qinlab.sysu.edu.cn/corn/home/report/CN71531
	0.129518	CN55558	ETV1	A375	tanespimycin	https://qinlab.sysu.edu.cn/corn/home/report/CN55558
	0.11269	CN21071	RFX5	A549	PGK1	https://qinlab.sysu.edu.cn/corn/home/report/CN21071
	0.0804906	CN47746	NFIL3	HEPG2	selumetinib	https://qinlab.sysu.edu.cn/corn/home/report/CN47746
LUAD_P07T	0.16031	CN29498	KLF10	HEPG2	HSP90B1	https://qinlab.sysu.edu.cn/corn/home/report/CN29498
	0.157111	CN13986	ETV1	A375	GDC-0879	https://qinlab.sysu.edu.cn/corn/home/report/CN13986
	0.145762	CN66238	ZNF768	HEK293	bortezomib	https://qinlab.sysu.edu.cn/corn/home/report/CN66238
	0.0957104	CN40628	MLLT1	MCF7	GMPS	https://qinlab.sysu.edu.cn/corn/home/report/CN40628
