# Supplementary material for: CORN 2.0 - Condition Orientated Regulatory Networks 2.0
Source: Comput Struct Biotechnol J. 2025 Apr 3;27:1518–28. doi: 10.1016/j.csbj.2025.04.003 (PMC12017979; doi:10.1016/j.csbj.2025.04.003)
Supplement: Supplementary file 4 — Supplementary material [file mmc4.xlsx]

## Sheet: Sheet1
Table S3. The TRSNs matched with DEG across different cell states associated with cell reprogramming.
(D: day; fm: fibroblast medium; nr: naïve reprogramming; pr: primed reprogramming)
D0-fm/D12-nr_DEG
Score	NET-ID	TF	CONDITION	DOSE	TIME	URL
0.297446	CN71751	MYC	MYC		96 h	https://qinlab.sysu.edu.cn/corn/home/report/CN71751
0.164871	CN54426	NELFE	BRD-K96977520	10 uM	6 h	https://qinlab.sysu.edu.cn/corn/home/report/CN54426
0.154324	CN42710	RUVBL2	GPRC5B		96 h	https://qinlab.sysu.edu.cn/corn/home/report/CN42710
0.150471	CN67971	MED25	nicotine	0.03 uM	24 h	https://qinlab.sysu.edu.cn/corn/home/report/CN67971
0.0980479	CN38273	HOXA7	SIX2		96 h	https://qinlab.sysu.edu.cn/corn/home/report/CN38273
0.0587224	CN21477	SP1	BRD-K49669601	10 uM	24 h	https://qinlab.sysu.edu.cn/corn/home/report/CN21477
D0-fm/D16-nr_DEG
Score	NET-ID	TF	CONDITION	DOSE	TIME	URL
0.275818	CN71752	PBX3	MYC		96 h	https://qinlab.sysu.edu.cn/corn/home/report/CN71752
0.269759	CN40391	EPAS1	CNOT7		96 h	https://qinlab.sysu.edu.cn/corn/home/report/CN40391
0.253283	CN51858	HMGB2	midostaurin	10 uM	24 h	https://qinlab.sysu.edu.cn/corn/home/report/CN51858
0.158757	CN39854	PRDM1	GMPR2		96 h	https://qinlab.sysu.edu.cn/corn/home/report/CN39854
0.140437	CN67971	MED25	nicotine	0.03 uM	24 h	https://qinlab.sysu.edu.cn/corn/home/report/CN67971
D0-fm/D20-nr_DEG
Score	NET-ID	TF	CONDITION	DOSE	TIME	URL
0.275413	CN71752	PBX3	MYC		96 h	https://qinlab.sysu.edu.cn/corn/home/report/CN71752
0.262799	CN40391	EPAS1	CNOT7		96 h	https://qinlab.sysu.edu.cn/corn/home/report/CN40391
0.237283	CN51858	HMGB2	midostaurin	10 uM	24 h	https://qinlab.sysu.edu.cn/corn/home/report/CN51858
0.150525	CN39854	PRDM1	GMPR2		96 h	https://qinlab.sysu.edu.cn/corn/home/report/CN39854
0.129706	CN67971	MED25	nicotine	0.03 uM	24 h	https://qinlab.sysu.edu.cn/corn/home/report/CN67971
D0-fm/D24-nr_DEG
Score	NET-ID	TF	CONDITION	DOSE	TIME	URL
0.332329	CN71751	MYC	MYC		96 h	https://qinlab.sysu.edu.cn/corn/home/report/CN71751
0.262252	CN40391	EPAS1	CNOT7		96 h	https://qinlab.sysu.edu.cn/corn/home/report/CN40391
0.245376	CN51858	HMGB2	midostaurin	10 uM	24 h	https://qinlab.sysu.edu.cn/corn/home/report/CN51858
0.213717	CN29144	ETV1	ALG9		96 h	https://qinlab.sysu.edu.cn/corn/home/report/CN29144
0.188093	CN33719	ETS1	SLC35B1		96 h	https://qinlab.sysu.edu.cn/corn/home/report/CN33719
D4-fm/D12-nr_DEG
Score	NET-ID	TF	CONDITION	DOSE	TIME	URL
0.220877	CN71733	MYC	MYC		96 h	https://qinlab.sysu.edu.cn/corn/home/report/CN71733
0.201611	CN54426	NELFE	BRD-K96977520	10 uM	10 uM	https://qinlab.sysu.edu.cn/corn/home/report/CN54426
0.168288	CN42710	RUVBL2	GPRC5B		96 h	https://qinlab.sysu.edu.cn/corn/home/report/CN42710
0.133196	CN67971	MED25	nicotine	0.03 uM	24 h	https://qinlab.sysu.edu.cn/corn/home/report/CN67971
0.0965641	CN38273	HOXA7	SIX2		96 h	https://qinlab.sysu.edu.cn/corn/home/report/CN38273
0.0830212	CN54087	NELFE	BRD-K10398797	10 uM	6 h	https://qinlab.sysu.edu.cn/corn/home/report/CN54087
0.0773806	CN21477	SP1	BRD-K49669601	10 uM	24 h	https://qinlab.sysu.edu.cn/corn/home/report/CN21477
0.00073798	CN9623	HSF1	clofibrate	100 uM	6 h	https://qinlab.sysu.edu.cn/corn/home/report/CN9623
D4-fm/D16-nr_DEG
Score	NET-ID	TF	CONDITION	DOSE	TIME	URL
0.252074	CN40391	EPAS1	CNOT7		96 h	https://qinlab.sysu.edu.cn/corn/home/report/CN40391
0.221229	CN71733	MYC	MYC		96 h	https://qinlab.sysu.edu.cn/corn/home/report/CN71733
0.205243	CN51858	HMGB2	midostaurin	10 uM	24 h	https://qinlab.sysu.edu.cn/corn/home/report/CN51858
0.200823	CN34118	BHLHE40	HADH		96 h	https://qinlab.sysu.edu.cn/corn/home/report/CN34118
0.189714	CN33674	BACH1	IGF1R		96 h	https://qinlab.sysu.edu.cn/corn/home/report/CN33674
0.128535	CN42710	RUVBL2	GPRC5B		96 h	https://qinlab.sysu.edu.cn/corn/home/report/CN42710
0.107331	CN67971	MED25	nicotine	0.03 uM	24 h	https://qinlab.sysu.edu.cn/corn/home/report/CN67971
0.0909957	CN68621	SMAD3	AM-24	2.22 uM	24 h	https://qinlab.sysu.edu.cn/corn/home/report/CN68621
0.0658249	CN21477	SP1	BRD-K49669601	10 uM	24 h	https://qinlab.sysu.edu.cn/corn/home/report/CN21477
D4-fm/D20-nr_DEG
Score	NET-ID	TF	CONDITION	DOSE	TIME	URL
0.265028	CN40391	EPAS1	CNOT7		96 h	https://qinlab.sysu.edu.cn/corn/home/report/CN40391
0.234028	CN71751	MYC	MYC		96 h	https://qinlab.sysu.edu.cn/corn/home/report/CN71751
0.201353	CN51858	HMGB2	midostaurin	10 uM	24 h	https://qinlab.sysu.edu.cn/corn/home/report/CN51858
0.201215	CN34118	BHLHE40	HADH		96 h	https://qinlab.sysu.edu.cn/corn/home/report/CN34118
0.187547	CN33674	BACH1	IGF1R		96 h	https://qinlab.sysu.edu.cn/corn/home/report/CN33674
0.125002	CN42710	RUVBL2	GPRC5B		96 h	https://qinlab.sysu.edu.cn/corn/home/report/CN42710
0.105329	CN67971	MED25	nicotine	0.03 uM	24 h	https://qinlab.sysu.edu.cn/corn/home/report/CN67971
0.0857776	CN68621	SMAD3	AM-24	2.22 uM	24 h	https://qinlab.sysu.edu.cn/corn/home/report/CN68621
0.0605825	CN21477	SP1	BRD-K49669601	10 uM	24 h	https://qinlab.sysu.edu.cn/corn/home/report/CN21477
D4-fm/D24-nr_DEG
Score	NET-ID	TF	CONDITION	DOSE	TIME	URL
0.25498	CN40391	EPAS1	CNOT7		96 h	https://qinlab.sysu.edu.cn/corn/home/report/CN40391
0.243827	CN71751	MYC	MYC		96 h	https://qinlab.sysu.edu.cn/corn/home/report/CN71751
0.200396	CN51858	HMGB2	midostaurin	10 uM	24 h	https://qinlab.sysu.edu.cn/corn/home/report/CN51858
0.143707	CN42710	RUVBL2	GPRC5B		96 h	https://qinlab.sysu.edu.cn/corn/home/report/CN42710
0.132359	CN33778	U2AF2	MLEC		96 h	https://qinlab.sysu.edu.cn/corn/home/report/CN33778
0.113796	CN67971	MED25	nicotine	0.03 uM	24 h	https://qinlab.sysu.edu.cn/corn/home/report/CN67971
0.0901929	CN68621	SMAD3	AM-24	2.22 uM	24 h	https://qinlab.sysu.edu.cn/corn/home/report/CN68621
0.0587236	CN21477	SP1	BRD-K49669601	10 uM	24 h	https://qinlab.sysu.edu.cn/corn/home/report/CN21477
D8-fm/D12-nr_DEG
Score	NET-ID	TF	CONDITION	DOSE	TIME	URL
0.190146	CN71733	MYC	MYC		96 h	https://qinlab.sysu.edu.cn/corn/home/report/CN71733
0.181312	CN34118	BHLHE40	HADH		96 h	https://qinlab.sysu.edu.cn/corn/home/report/CN34118
0.125162	CN42710	RUVBL2	GPRC5B		96 h	https://qinlab.sysu.edu.cn/corn/home/report/CN42710
0.0984572	CN67971	MED25	nicotine	0.03 uM	24 h	https://qinlab.sysu.edu.cn/corn/home/report/CN67971
D8-fm/D16-nr_DEG
Score	NET-ID	TF	CONDITION	DOSE	TIME	URL
0.215567	CN40391	EPAS1	CNOT7		96 h	https://qinlab.sysu.edu.cn/corn/home/report/CN40391
0.195934	CN71853	HDAC2	MYC		96 h	https://qinlab.sysu.edu.cn/corn/home/report/CN71853
0.118548	CN62460	BRD3	romidepsin	0.37 uM	24 h	https://qinlab.sysu.edu.cn/corn/home/report/CN62460
D8-fm/D20-nr_DEG
Score	NET-ID	TF	CONDITION	DOSE	TIME	URL
0.191544	CN71853	HDAC2	MYC		96 h	https://qinlab.sysu.edu.cn/corn/home/report/CN71853
0.137338	CN66207	JUND	bortezomib	10 uM	24 h	https://qinlab.sysu.edu.cn/corn/home/report/CN66207
0.115913	CN62460	BRD3	romidepsin	0.37 uM	24 h	https://qinlab.sysu.edu.cn/corn/home/report/CN62460
D8-fm/D24-nr_DEG
Score	NET-ID	TF	CONDITION	DOSE	TIME	URL
0.211204	CN71857	ZFP36	MYC		96 h	https://qinlab.sysu.edu.cn/corn/home/report/CN71857
0.165793	CN69377	FOSL2	MLN-9708	0.74 uM	24 h	https://qinlab.sysu.edu.cn/corn/home/report/CN69377
0.121608	CN62460	BRD3	romidepsin	0.37 uM	24 h	https://qinlab.sysu.edu.cn/corn/home/report/CN62460
D12-nr/D12-pr_DEG
Score	NET-ID	TF	CONDITION	DOSE	TIME	URL
-0.190441	CN16990	ETV1	BRD-K29622226	10 uM	6 h	https://qinlab.sysu.edu.cn/corn/home/report/CN16990
-0.182489	CN71733	MYC	MYC		96 h	https://qinlab.sysu.edu.cn/corn/home/report/CN71733
-0.158949	CN69377	FOSL2	MLN-9708	0.74 uM	24 h	https://qinlab.sysu.edu.cn/corn/home/report/CN69377
D16-nr/D16-pr_DEG
Score	NET-ID	TF	CONDITION	DOSE	TIME	URL
-0.237978	CN59638	ETV1	lestaurtinib	1.11 uM	24 h	https://qinlab.sysu.edu.cn/corn/home/report/CN59638
-0.179576	CN71727	NIPBL	MYC		96 h	https://qinlab.sysu.edu.cn/corn/home/report/CN71727
-0.000597014	CN9589	NFIL3	Chenodeoxychobe_Acid	100 uM	6 h	https://qinlab.sysu.edu.cn/corn/home/report/CN9589
D20-nr/D20-pr_DEG
Score	NET-ID	TF	CONDITION	DOSE	TIME	URL
-0.230878	CN62162	YAP1	camptothecin	0.37 uM	24 h	https://qinlab.sysu.edu.cn/corn/home/report/CN62162
-0.194797	CN16990	ETV1	BRD-K29622226	10 uM	6 h	https://qinlab.sysu.edu.cn/corn/home/report/CN16990
-0.151442	CN71727	NIPBL	MYC		96 h	https://qinlab.sysu.edu.cn/corn/home/report/CN71727
-0.126175	CN66207	JUND	bortezomib	10 uM	24 h	https://qinlab.sysu.edu.cn/corn/home/report/CN66207
D24-nr/D24-pr_DEG
Score	NET-ID	TF	CONDITION	DOSE	TIME	URL
-0.205263	CN59638	ETV1	lestaurtinib	1.11 uM	24 h	https://qinlab.sysu.edu.cn/corn/home/report/CN59638
-0.164359	CN71727	NIPBL	MYC		96 h	https://qinlab.sysu.edu.cn/corn/home/report/CN71727
