# Supplementary material for: CORN 2.0 - Condition Orientated Regulatory Networks 2.0
Source: Comput Struct Biotechnol J. 2025 Apr 3;27:1518–28. doi: 10.1016/j.csbj.2025.04.003 (PMC12017979; doi:10.1016/j.csbj.2025.04.003)
Supplement: Supplementary file 5 — Supplementary material [file mmc5.xlsx]

## Sheet: cardiovascular disease
Table S4. Suppelementary table for Figure 4.
Nature compound	TF	Regulated gene	KEGG pathway	Disease
camptothecin	RFX5	HLA-A	Viral myocarditis	Cardiovascular disease
camptothecin	RFX5	HLA-B	Viral myocarditis	Cardiovascular disease
camptothecin	RFX5	HLA-C	Viral myocarditis	Cardiovascular disease
camptothecin	RFX5	HLA-DMA	Viral myocarditis	Cardiovascular disease
camptothecin	RFX5	HLA-E	Viral myocarditis	Cardiovascular disease
camptothecin	RFX5	HLA-F	Viral myocarditis	Cardiovascular disease
camptothecin	RFX5	CASP9	Viral myocarditis	Cardiovascular disease
camptothecin	NCAPG	AKT1	Fluid shear stress and atherosclerosis	Cardiovascular disease
camptothecin	NCAPG	RHOA	Fluid shear stress and atherosclerosis	Cardiovascular disease
camptothecin	NCAPG	SUMO4	Fluid shear stress and atherosclerosis	Cardiovascular disease
camptothecin	NCAPG	MAP2K6	Fluid shear stress and atherosclerosis	Cardiovascular disease
camptothecin	NCAPG	BMPR1A	Fluid shear stress and atherosclerosis	Cardiovascular disease
camptothecin	NCAPG	TNFRSF1A	Fluid shear stress and atherosclerosis	Cardiovascular disease
camptothecin	NCAPG	TP53	Fluid shear stress and atherosclerosis	Cardiovascular disease
camptothecin	NBN	GSTA4	Fluid shear stress and atherosclerosis	Cardiovascular disease
camptothecin	NBN	NCF2	Fluid shear stress and atherosclerosis	Cardiovascular disease
camptothecin	NBN	PDGFA	Fluid shear stress and atherosclerosis	Cardiovascular disease
camptothecin	NBN	SDC1	Fluid shear stress and atherosclerosis	Cardiovascular disease
camptothecin	NBN	VEGFA	Fluid shear stress and atherosclerosis	Cardiovascular disease
camptothecin	NBN	SQSTM1	Fluid shear stress and atherosclerosis	Cardiovascular disease
camptothecin	NBN	KEAP1	Fluid shear stress and atherosclerosis	Cardiovascular disease
camptothecin	PHF8	HLA-B	Viral myocarditis	Cardiovascular disease
camptothecin	PHF8	HLA-C	Viral myocarditis	Cardiovascular disease
camptothecin	PHF8	HLA-DMA	Viral myocarditis	Cardiovascular disease
camptothecin	PHF8	HLA-E	Viral myocarditis	Cardiovascular disease
camptothecin	PHF8	HLA-F	Viral myocarditis	Cardiovascular disease
camptothecin	PHF8	CASP9	Viral myocarditis	Cardiovascular disease
camptothecin	TEAD4	CXADR	Viral myocarditis	Cardiovascular disease
camptothecin	TEAD4	HLA-A	Viral myocarditis	Cardiovascular disease
camptothecin	TEAD4	HLA-B	Viral myocarditis	Cardiovascular disease
camptothecin	TEAD4	HLA-DMA	Viral myocarditis	Cardiovascular disease
camptothecin	TEAD4	HLA-E	Viral myocarditis	Cardiovascular disease
camptothecin	TEAD4	HLA-F	Viral myocarditis	Cardiovascular disease
camptothecin	RFX5	CXADR	Viral myocarditis	Cardiovascular disease
camptothecin	RFX5	HLA-B	Viral myocarditis	Cardiovascular disease
camptothecin	RFX5	HLA-C	Viral myocarditis	Cardiovascular disease
camptothecin	RFX5	HLA-DMA	Viral myocarditis	Cardiovascular disease
camptothecin	RFX5	HLA-E	Viral myocarditis	Cardiovascular disease
camptothecin	RFX5	HLA-F	Viral myocarditis	Cardiovascular disease
camptothecin	NCAPG2	CTSL	Fluid shear stress and atherosclerosis	Cardiovascular disease
camptothecin	NCAPG2	EDN1	Fluid shear stress and atherosclerosis	Cardiovascular disease
camptothecin	NCAPG2	GPC1	Fluid shear stress and atherosclerosis	Cardiovascular disease
camptothecin	NCAPG2	PDGFA	Fluid shear stress and atherosclerosis	Cardiovascular disease
camptothecin	NCAPG2	SDC4	Fluid shear stress and atherosclerosis	Cardiovascular disease
camptothecin	NCAPG2	VEGFA	Fluid shear stress and atherosclerosis	Cardiovascular disease
camptothecin	WDHD1	EDN1	Fluid shear stress and atherosclerosis	Cardiovascular disease
camptothecin	WDHD1	GSTA1	Fluid shear stress and atherosclerosis	Cardiovascular disease
camptothecin	WDHD1	KDR	Fluid shear stress and atherosclerosis	Cardiovascular disease
camptothecin	WDHD1	PIK3CD	Fluid shear stress and atherosclerosis	Cardiovascular disease
camptothecin	WDHD1	SDC1	Fluid shear stress and atherosclerosis	Cardiovascular disease
camptothecin	WDHD1	SQSTM1	Fluid shear stress and atherosclerosis	Cardiovascular disease
camptothecin	RFX5	CXADR	Viral myocarditis	Cardiovascular disease
camptothecin	RFX5	HLA-B	Viral myocarditis	Cardiovascular disease
camptothecin	RFX5	HLA-C	Viral myocarditis	Cardiovascular disease
camptothecin	RFX5	HLA-E	Viral myocarditis	Cardiovascular disease
camptothecin	RFX5	HLA-F	Viral myocarditis	Cardiovascular disease
camptothecin	ATF3	CXADR	Viral myocarditis	Cardiovascular disease
camptothecin	ATF3	HLA-A	Viral myocarditis	Cardiovascular disease
camptothecin	ATF3	HLA-DMA	Viral myocarditis	Cardiovascular disease
camptothecin	ATF3	HLA-E	Viral myocarditis	Cardiovascular disease
camptothecin	ATF3	CASP9	Viral myocarditis	Cardiovascular disease
celastrol	NIPBL	COX6B1	Diabetic cardiomyopathy	Cardiovascular disease
celastrol	NIPBL	AGT	Diabetic cardiomyopathy	Cardiovascular disease
celastrol	NIPBL	AKT1	Diabetic cardiomyopathy	Cardiovascular disease
celastrol	NIPBL	NDUFA1	Diabetic cardiomyopathy	Cardiovascular disease
celastrol	NIPBL	NDUFAB1	Diabetic cardiomyopathy	Cardiovascular disease
celastrol	NIPBL	NDUFB11	Diabetic cardiomyopathy	Cardiovascular disease
celastrol	NIPBL	PRKCA	Diabetic cardiomyopathy	Cardiovascular disease
celastrol	NIPBL	UQCRC2	Diabetic cardiomyopathy	Cardiovascular disease
celastrol	NIPBL	TBC1D4	Diabetic cardiomyopathy	Cardiovascular disease
celastrol	SRSF3	AKT1	Lipid and atherosclerosis	Cardiovascular disease
celastrol	SRSF3	HSPA8	Lipid and atherosclerosis	Cardiovascular disease
celastrol	SRSF3	HSPD1	Lipid and atherosclerosis	Cardiovascular disease
celastrol	SRSF3	CALML5	Lipid and atherosclerosis	Cardiovascular disease
celastrol	SRSF3	XBP1	Lipid and atherosclerosis	Cardiovascular disease
celastrol	SRSF3	CASP7	Lipid and atherosclerosis	Cardiovascular disease
celastrol	SRSF3	TNFRSF10B	Lipid and atherosclerosis	Cardiovascular disease
celastrol	SRSF3	CDC42	Lipid and atherosclerosis	Cardiovascular disease
celastrol	NR2C2	COX6B1	Diabetic cardiomyopathy	Cardiovascular disease
celastrol	NR2C2	AGT	Diabetic cardiomyopathy	Cardiovascular disease
celastrol	NR2C2	AKT1	Diabetic cardiomyopathy	Cardiovascular disease
celastrol	NR2C2	UQCR10	Diabetic cardiomyopathy	Cardiovascular disease
celastrol	NR2C2	NDUFAB1	Diabetic cardiomyopathy	Cardiovascular disease
celastrol	NR2C2	NDUFB11	Diabetic cardiomyopathy	Cardiovascular disease
celastrol	NR2C2	UQCRC2	Diabetic cardiomyopathy	Cardiovascular disease
celastrol	NR2C2	TBC1D4	Diabetic cardiomyopathy	Cardiovascular disease
celastrol	MED1	COX6B1	Diabetic cardiomyopathy	Cardiovascular disease
celastrol	MED1	AGT	Diabetic cardiomyopathy	Cardiovascular disease
celastrol	MED1	AKT1	Diabetic cardiomyopathy	Cardiovascular disease
celastrol	MED1	NDUFAB1	Diabetic cardiomyopathy	Cardiovascular disease
celastrol	MED1	PRKCA	Diabetic cardiomyopathy	Cardiovascular disease
celastrol	MED1	UQCRC2	Diabetic cardiomyopathy	Cardiovascular disease
celastrol	MED1	TBC1D4	Diabetic cardiomyopathy	Cardiovascular disease
celastrol	JUNB	KLF2	Fluid shear stress and atherosclerosis	Cardiovascular disease
celastrol	JUNB	FOS	Fluid shear stress and atherosclerosis	Cardiovascular disease
celastrol	JUNB	HMOX1	Fluid shear stress and atherosclerosis	Cardiovascular disease
celastrol	JUNB	HSP90AA1	Fluid shear stress and atherosclerosis	Cardiovascular disease
celastrol	JUNB	PIK3R1	Fluid shear stress and atherosclerosis	Cardiovascular disease
celastrol	JUNB	RELA	Fluid shear stress and atherosclerosis	Cardiovascular disease
colchicine	KLF9	CACNG4	Adrenergic signaling in cardiomyocytes	Cardiovascular disease
colchicine	KLF9	ATF4	Adrenergic signaling in cardiomyocytes	Cardiovascular disease
colchicine	KLF9	PPP1CB	Adrenergic signaling in cardiomyocytes	Cardiovascular disease
colchicine	KLF9	PRKCA	Adrenergic signaling in cardiomyocytes	Cardiovascular disease
colchicine	KLF9	TPM1	Adrenergic signaling in cardiomyocytes	Cardiovascular disease
colchicine	KLF9	CREB3L1	Adrenergic signaling in cardiomyocytes	Cardiovascular disease
colchicine	AR	JUN	Fluid shear stress and atherosclerosis	Cardiovascular disease
colchicine	AR	NCF2	Fluid shear stress and atherosclerosis	Cardiovascular disease
colchicine	AR	PDGFA	Fluid shear stress and atherosclerosis	Cardiovascular disease
colchicine	AR	CCL2	Fluid shear stress and atherosclerosis	Cardiovascular disease
curcumin	DR1	DDIT3	Lipid and atherosclerosis	Cardiovascular disease
curcumin	DR1	FOS	Lipid and atherosclerosis	Cardiovascular disease
curcumin	DR1	TBK1	Lipid and atherosclerosis	Cardiovascular disease
curcumin	DR1	HSPA1A	Lipid and atherosclerosis	Cardiovascular disease
curcumin	DR1	HSPA5	Lipid and atherosclerosis	Cardiovascular disease
curcumin	DR1	HSPA8	Lipid and atherosclerosis	Cardiovascular disease
curcumin	DR1	MMP9	Lipid and atherosclerosis	Cardiovascular disease
curcumin	DR1	HSP90B1	Lipid and atherosclerosis	Cardiovascular disease
curcumin	MED1	TAB2	Lipid and atherosclerosis	Cardiovascular disease
curcumin	MED1	HSPA8	Lipid and atherosclerosis	Cardiovascular disease
curcumin	MED1	CXCL8	Lipid and atherosclerosis	Cardiovascular disease
curcumin	MED1	RHOA	Lipid and atherosclerosis	Cardiovascular disease
curcumin	MED1	ATF4	Lipid and atherosclerosis	Cardiovascular disease
curcumin	MED1	PPARG	Lipid and atherosclerosis	Cardiovascular disease
curcumin	MED1	TP53	Lipid and atherosclerosis	Cardiovascular disease
curcumin	MED1	TNFRSF10B	Lipid and atherosclerosis	Cardiovascular disease
curcumin	MED1	CHUK	Fluid shear stress and atherosclerosis	Cardiovascular disease
curcumin	MED1	HSP90AA1	Fluid shear stress and atherosclerosis	Cardiovascular disease
curcumin	MED1	HSP90AB1	Fluid shear stress and atherosclerosis	Cardiovascular disease
curcumin	MED1	SUMO3	Fluid shear stress and atherosclerosis	Cardiovascular disease
curcumin	MED1	HSP90B1	Fluid shear stress and atherosclerosis	Cardiovascular disease
curcumin	MED1	TXN	Fluid shear stress and atherosclerosis	Cardiovascular disease
curcumin	MED1	GSTO1	Fluid shear stress and atherosclerosis	Cardiovascular disease
curcumin	CHD4	TAB2	Lipid and atherosclerosis	Cardiovascular disease
curcumin	CHD4	CXCL8	Lipid and atherosclerosis	Cardiovascular disease
curcumin	CHD4	RHOA	Lipid and atherosclerosis	Cardiovascular disease
curcumin	CHD4	ATF4	Lipid and atherosclerosis	Cardiovascular disease
curcumin	CHD4	PPARG	Lipid and atherosclerosis	Cardiovascular disease
curcumin	CHD4	TP53	Lipid and atherosclerosis	Cardiovascular disease
curcumin	CHD4	TNFRSF10B	Lipid and atherosclerosis	Cardiovascular disease
genistein	KDM5B	ADCY1	Vascular smooth muscle contraction	Cardiovascular disease
genistein	KDM5B	ITPR3	Vascular smooth muscle contraction	Cardiovascular disease
genistein	KDM5B	PPP1R12A	Vascular smooth muscle contraction	Cardiovascular disease
genistein	KDM5B	PPP1CC	Vascular smooth muscle contraction	Cardiovascular disease
genistein	KDM5B	PRKCD	Vascular smooth muscle contraction	Cardiovascular disease
genistein	KDM5B	RAF1	Vascular smooth muscle contraction	Cardiovascular disease
genistein	KDM5B	CACNA1D	Vascular smooth muscle contraction	Cardiovascular disease
genistein	KDM5B	CYBA	Diabetic cardiomyopathy	Cardiovascular disease
genistein	KDM5B	NDUFA1	Diabetic cardiomyopathy	Cardiovascular disease
genistein	KDM5B	PPP1CC	Diabetic cardiomyopathy	Cardiovascular disease
genistein	KDM5B	PRKCD	Diabetic cardiomyopathy	Cardiovascular disease
genistein	KDM5B	UQCRH	Diabetic cardiomyopathy	Cardiovascular disease
genistein	KDM5B	TBC1D4	Diabetic cardiomyopathy	Cardiovascular disease
genistein	SMARCA5	ADCY1	Vascular smooth muscle contraction	Cardiovascular disease
genistein	SMARCA5	ITPR3	Vascular smooth muscle contraction	Cardiovascular disease
genistein	SMARCA5	PPP1CC	Vascular smooth muscle contraction	Cardiovascular disease
genistein	SMARCA5	PRKCD	Vascular smooth muscle contraction	Cardiovascular disease
genistein	SMARCA5	RAF1	Vascular smooth muscle contraction	Cardiovascular disease
genistein	SMARCA5	CACNA1D	Vascular smooth muscle contraction	Cardiovascular disease
genistein	SMARCA5	CYBA	Diabetic cardiomyopathy	Cardiovascular disease
genistein	SMARCA5	NDUFA1	Diabetic cardiomyopathy	Cardiovascular disease
genistein	SMARCA5	NFKB1	Diabetic cardiomyopathy	Cardiovascular disease
genistein	SMARCA5	PPP1CC	Diabetic cardiomyopathy	Cardiovascular disease
genistein	SMARCA5	PRKCD	Diabetic cardiomyopathy	Cardiovascular disease
genistein	SMARCA5	UQCRH	Diabetic cardiomyopathy	Cardiovascular disease
genistein	SMARCA5	CYBA	Lipid and atherosclerosis	Cardiovascular disease
genistein	SMARCA5	TAB2	Lipid and atherosclerosis	Cardiovascular disease
genistein	SMARCA5	KRAS	Lipid and atherosclerosis	Cardiovascular disease
genistein	SMARCA5	NFKB1	Lipid and atherosclerosis	Cardiovascular disease
genistein	SMARCA5	NFKBIA	Lipid and atherosclerosis	Cardiovascular disease
genistein	SMARCA5	MAP2K3	Lipid and atherosclerosis	Cardiovascular disease
homoharringtonine	NIPBL	DDIT3	Lipid and atherosclerosis	Cardiovascular disease
homoharringtonine	NIPBL	ATF6	Lipid and atherosclerosis	Cardiovascular disease
homoharringtonine	NIPBL	CXCL2	Lipid and atherosclerosis	Cardiovascular disease
homoharringtonine	NIPBL	CXCL3	Lipid and atherosclerosis	Cardiovascular disease
homoharringtonine	NIPBL	CXCL8	Lipid and atherosclerosis	Cardiovascular disease
homoharringtonine	NIPBL	JUN	Lipid and atherosclerosis	Cardiovascular disease
homoharringtonine	NIPBL	NFE2L2	Lipid and atherosclerosis	Cardiovascular disease
homoharringtonine	NIPBL	NFKB1	Lipid and atherosclerosis	Cardiovascular disease
homoharringtonine	NIPBL	NFKBIA	Lipid and atherosclerosis	Cardiovascular disease
homoharringtonine	NIPBL	CCL2	Lipid and atherosclerosis	Cardiovascular disease
homoharringtonine	NIPBL	DDIT3	Lipid and atherosclerosis	Cardiovascular disease
homoharringtonine	NIPBL	ATF6	Lipid and atherosclerosis	Cardiovascular disease
homoharringtonine	NIPBL	FOS	Lipid and atherosclerosis	Cardiovascular disease
homoharringtonine	NIPBL	CXCL2	Lipid and atherosclerosis	Cardiovascular disease
homoharringtonine	NIPBL	CXCL3	Lipid and atherosclerosis	Cardiovascular disease
homoharringtonine	NIPBL	CXCL8	Lipid and atherosclerosis	Cardiovascular disease
homoharringtonine	NIPBL	JUN	Lipid and atherosclerosis	Cardiovascular disease
homoharringtonine	NIPBL	NFE2L2	Lipid and atherosclerosis	Cardiovascular disease
homoharringtonine	NIPBL	NFKB1	Lipid and atherosclerosis	Cardiovascular disease
homoharringtonine	NIPBL	NFKBIA	Lipid and atherosclerosis	Cardiovascular disease
homoharringtonine	TCF7L2	CYP1A1	Lipid and atherosclerosis	Cardiovascular disease
homoharringtonine	TCF7L2	DDIT3	Lipid and atherosclerosis	Cardiovascular disease
homoharringtonine	TCF7L2	FOS	Lipid and atherosclerosis	Cardiovascular disease
homoharringtonine	TCF7L2	ICAM1	Lipid and atherosclerosis	Cardiovascular disease
homoharringtonine	TCF7L2	JUN	Lipid and atherosclerosis	Cardiovascular disease
homoharringtonine	TCF7L2	NFKBIA	Lipid and atherosclerosis	Cardiovascular disease
homoharringtonine	TCF7L2	CCL2	Lipid and atherosclerosis	Cardiovascular disease
homoharringtonine	TCF7L2	IKBKE	Lipid and atherosclerosis	Cardiovascular disease
homoharringtonine	RCOR1	TICAM1	Lipid and atherosclerosis	Cardiovascular disease
homoharringtonine	RCOR1	CYP1A1	Lipid and atherosclerosis	Cardiovascular disease
homoharringtonine	RCOR1	DDIT3	Lipid and atherosclerosis	Cardiovascular disease
homoharringtonine	RCOR1	ATF6	Lipid and atherosclerosis	Cardiovascular disease
homoharringtonine	RCOR1	ICAM1	Lipid and atherosclerosis	Cardiovascular disease
homoharringtonine	RCOR1	NFKB1	Lipid and atherosclerosis	Cardiovascular disease
homoharringtonine	RCOR1	NFKBIA	Lipid and atherosclerosis	Cardiovascular disease
homoharringtonine	RCOR1	IKBKE	Lipid and atherosclerosis	Cardiovascular disease
homoharringtonine	CHD1	TICAM1	Lipid and atherosclerosis	Cardiovascular disease
homoharringtonine	CHD1	CYP1A1	Lipid and atherosclerosis	Cardiovascular disease
homoharringtonine	CHD1	ATF6	Lipid and atherosclerosis	Cardiovascular disease
homoharringtonine	CHD1	ICAM1	Lipid and atherosclerosis	Cardiovascular disease
homoharringtonine	CHD1	FAS	Lipid and atherosclerosis	Cardiovascular disease
homoharringtonine	CHD1	JUN	Lipid and atherosclerosis	Cardiovascular disease
homoharringtonine	CHD1	NFKBIA	Lipid and atherosclerosis	Cardiovascular disease
homoharringtonine	CHD1	IKBKE	Lipid and atherosclerosis	Cardiovascular disease
homoharringtonine	KLF10	DDIT3	Lipid and atherosclerosis	Cardiovascular disease
homoharringtonine	KLF10	FOS	Lipid and atherosclerosis	Cardiovascular disease
homoharringtonine	KLF10	TBK1	Lipid and atherosclerosis	Cardiovascular disease
homoharringtonine	KLF10	CXCL2	Lipid and atherosclerosis	Cardiovascular disease
homoharringtonine	KLF10	JUN	Lipid and atherosclerosis	Cardiovascular disease
homoharringtonine	KLF10	NFE2L2	Lipid and atherosclerosis	Cardiovascular disease
homoharringtonine	KLF10	NFKBIA	Lipid and atherosclerosis	Cardiovascular disease
homoharringtonine	KLF10	IKBKE	Lipid and atherosclerosis	Cardiovascular disease
homoharringtonine	CHD1	CYP1A1	Lipid and atherosclerosis	Cardiovascular disease
homoharringtonine	CHD1	FOS	Lipid and atherosclerosis	Cardiovascular disease
homoharringtonine	CHD1	ICAM1	Lipid and atherosclerosis	Cardiovascular disease
homoharringtonine	CHD1	JUN	Lipid and atherosclerosis	Cardiovascular disease
homoharringtonine	CHD1	NFKBIA	Lipid and atherosclerosis	Cardiovascular disease
homoharringtonine	CHD1	MAP2K3	Lipid and atherosclerosis	Cardiovascular disease
homoharringtonine	CHD1	IKBKE	Lipid and atherosclerosis	Cardiovascular disease
homoharringtonine	TCF7L2	CYP1A1	Lipid and atherosclerosis	Cardiovascular disease
homoharringtonine	TCF7L2	FOS	Lipid and atherosclerosis	Cardiovascular disease
homoharringtonine	TCF7L2	ICAM1	Lipid and atherosclerosis	Cardiovascular disease
homoharringtonine	TCF7L2	JUN	Lipid and atherosclerosis	Cardiovascular disease
homoharringtonine	TCF7L2	NFKBIA	Lipid and atherosclerosis	Cardiovascular disease
homoharringtonine	TCF7L2	MAP2K3	Lipid and atherosclerosis	Cardiovascular disease
homoharringtonine	TCF7L2	IKBKE	Lipid and atherosclerosis	Cardiovascular disease
homoharringtonine	WDHD1	CYP1A1	Lipid and atherosclerosis	Cardiovascular disease
homoharringtonine	WDHD1	FOS	Lipid and atherosclerosis	Cardiovascular disease
homoharringtonine	WDHD1	ICAM1	Lipid and atherosclerosis	Cardiovascular disease
homoharringtonine	WDHD1	JUN	Lipid and atherosclerosis	Cardiovascular disease
homoharringtonine	WDHD1	NFKBIA	Lipid and atherosclerosis	Cardiovascular disease
homoharringtonine	WDHD1	MAP2K3	Lipid and atherosclerosis	Cardiovascular disease
homoharringtonine	WDHD1	IKBKE	Lipid and atherosclerosis	Cardiovascular disease
homoharringtonine	KLF10	TICAM1	Lipid and atherosclerosis	Cardiovascular disease
homoharringtonine	KLF10	CYP1A1	Lipid and atherosclerosis	Cardiovascular disease
homoharringtonine	KLF10	DDIT3	Lipid and atherosclerosis	Cardiovascular disease
homoharringtonine	KLF10	ATF6	Lipid and atherosclerosis	Cardiovascular disease
homoharringtonine	KLF10	ICAM1	Lipid and atherosclerosis	Cardiovascular disease
homoharringtonine	KLF10	NFKBIA	Lipid and atherosclerosis	Cardiovascular disease
homoharringtonine	KLF10	IKBKE	Lipid and atherosclerosis	Cardiovascular disease
rottlerin	JUNB	CTSL	Fluid shear stress and atherosclerosis	Cardiovascular disease
rottlerin	JUNB	HMOX1	Fluid shear stress and atherosclerosis	Cardiovascular disease
rottlerin	JUNB	ICAM1	Fluid shear stress and atherosclerosis	Cardiovascular disease
rottlerin	JUNB	JUN	Fluid shear stress and atherosclerosis	Cardiovascular disease
rottlerin	JUNB	BMPR2	Fluid shear stress and atherosclerosis	Cardiovascular disease
rottlerin	JUNB	VEGFA	Fluid shear stress and atherosclerosis	Cardiovascular disease
rottlerin	JUNB	SQSTM1	Fluid shear stress and atherosclerosis	Cardiovascular disease
rottlerin	KLF4	CTSL	Fluid shear stress and atherosclerosis	Cardiovascular disease
rottlerin	KLF4	ICAM1	Fluid shear stress and atherosclerosis	Cardiovascular disease
rottlerin	KLF4	JUN	Fluid shear stress and atherosclerosis	Cardiovascular disease
rottlerin	KLF4	BMPR2	Fluid shear stress and atherosclerosis	Cardiovascular disease
rottlerin	KLF4	VEGFA	Fluid shear stress and atherosclerosis	Cardiovascular disease
rottlerin	KLF4	SQSTM1	Fluid shear stress and atherosclerosis	Cardiovascular disease
rottlerin	KLF4	ARHGEF2	Fluid shear stress and atherosclerosis	Cardiovascular disease
rottlerin	SPDEF	CDH5	Fluid shear stress and atherosclerosis	Cardiovascular disease
rottlerin	SPDEF	CTSL	Fluid shear stress and atherosclerosis	Cardiovascular disease
rottlerin	SPDEF	IL1A	Fluid shear stress and atherosclerosis	Cardiovascular disease
rottlerin	SPDEF	JUN	Fluid shear stress and atherosclerosis	Cardiovascular disease
rottlerin	SPDEF	ARHGEF2	Fluid shear stress and atherosclerosis	Cardiovascular disease
rottlerin	SPDEF	CALML4	Fluid shear stress and atherosclerosis	Cardiovascular disease
rottlerin	HMGB2	GSTA4	Fluid shear stress and atherosclerosis	Cardiovascular disease
rottlerin	HMGB2	JUN	Fluid shear stress and atherosclerosis	Cardiovascular disease
rottlerin	HMGB2	MMP2	Fluid shear stress and atherosclerosis	Cardiovascular disease
rottlerin	HMGB2	SDC2	Fluid shear stress and atherosclerosis	Cardiovascular disease
rottlerin	HMGB2	IL1R2	Fluid shear stress and atherosclerosis	Cardiovascular disease
rottlerin	HMGB2	CAV1	Fluid shear stress and atherosclerosis	Cardiovascular disease
rottlerin	HMGB2	ITGB5	Hypertrophic cardiomyopathy	Cardiovascular disease
rottlerin	HMGB2	TGFB1	Hypertrophic cardiomyopathy	Cardiovascular disease
rottlerin	HMGB2	TPM1	Hypertrophic cardiomyopathy	Cardiovascular disease
rottlerin	HMGB2	TPM4	Hypertrophic cardiomyopathy	Cardiovascular disease
triptolide	SNAPC1	CXCL1	Lipid and atherosclerosis	Cardiovascular disease
triptolide	SNAPC1	HSPA8	Lipid and atherosclerosis	Cardiovascular disease
triptolide	SNAPC1	HSP90AB1	Lipid and atherosclerosis	Cardiovascular disease
triptolide	SNAPC1	MAP3K5	Lipid and atherosclerosis	Cardiovascular disease
triptolide	SNAPC1	ATF4	Lipid and atherosclerosis	Cardiovascular disease
triptolide	SNAPC1	NFKBIA	Lipid and atherosclerosis	Cardiovascular disease
triptolide	SNAPC1	SELE	Lipid and atherosclerosis	Cardiovascular disease
triptolide	SNAPC1	XBP1	Lipid and atherosclerosis	Cardiovascular disease
triptolide	RFX5	GSK3B	Lipid and atherosclerosis	Cardiovascular disease
triptolide	RFX5	HSPA8	Lipid and atherosclerosis	Cardiovascular disease
triptolide	RFX5	NFKBIA	Lipid and atherosclerosis	Cardiovascular disease
triptolide	RFX5	TP53	Lipid and atherosclerosis	Cardiovascular disease
triptolide	RFX5	XBP1	Lipid and atherosclerosis	Cardiovascular disease
triptolide	RFX5	TNFRSF10B	Lipid and atherosclerosis	Cardiovascular disease
triptolide	RFX5	EIF2AK3	Lipid and atherosclerosis	Cardiovascular disease
triptolide	ZNF711	GSK3B	Lipid and atherosclerosis	Cardiovascular disease
triptolide	ZNF711	HSPA8	Lipid and atherosclerosis	Cardiovascular disease
triptolide	ZNF711	NFKBIA	Lipid and atherosclerosis	Cardiovascular disease
triptolide	ZNF711	TP53	Lipid and atherosclerosis	Cardiovascular disease
triptolide	ZNF711	XBP1	Lipid and atherosclerosis	Cardiovascular disease
triptolide	ZNF711	EIF2AK3	Lipid and atherosclerosis	Cardiovascular disease
triptolide	STAT2	HMOX1	Fluid shear stress and atherosclerosis	Cardiovascular disease
triptolide	STAT2	HSP90AB1	Fluid shear stress and atherosclerosis	Cardiovascular disease
triptolide	STAT2	MAP3K5	Fluid shear stress and atherosclerosis	Cardiovascular disease
triptolide	STAT2	CALML5	Fluid shear stress and atherosclerosis	Cardiovascular disease
triptolide	STAT2	BMP4	Fluid shear stress and atherosclerosis	Cardiovascular disease
triptolide	STAT2	KEAP1	Fluid shear stress and atherosclerosis	Cardiovascular disease
triptolide	JUND	NQO1	Fluid shear stress and atherosclerosis	Cardiovascular disease
triptolide	JUND	PDGFA	Fluid shear stress and atherosclerosis	Cardiovascular disease
triptolide	JUND	PIK3CB	Fluid shear stress and atherosclerosis	Cardiovascular disease
triptolide	JUND	RELA	Fluid shear stress and atherosclerosis	Cardiovascular disease
bruceantin	SPDEF	FOS	Lipid and atherosclerosis	Cardiovascular disease
bruceantin	SPDEF	CXCL2	Lipid and atherosclerosis	Cardiovascular disease
bruceantin	SPDEF	NFKBIA	Lipid and atherosclerosis	Cardiovascular disease
bruceantin	SPDEF	JUN	Lipid and atherosclerosis	Cardiovascular disease
bruceantin	SPDEF	CXCL8	Lipid and atherosclerosis	Cardiovascular disease
bruceantin	SPDEF	SELE	Lipid and atherosclerosis	Cardiovascular disease
bruceantin	SPDEF	MAPK9	Lipid and atherosclerosis	Cardiovascular disease
bruceantin	SPDEF	DDIT3	Lipid and atherosclerosis	Cardiovascular disease
bruceantin	SPDEF	ATF6	Lipid and atherosclerosis	Cardiovascular disease
bruceantin	SPDEF	IKBKE	Lipid and atherosclerosis	Cardiovascular disease
bruceantin	SPDEF	NFKB1	Lipid and atherosclerosis	Cardiovascular disease
bruceantin	HOXB5	TNFRSF1A	Fluid shear stress and atherosclerosis	Cardiovascular disease
bruceantin	HOXB5	SUMO3	Fluid shear stress and atherosclerosis	Cardiovascular disease
bruceantin	HOXB5	CTSL	Fluid shear stress and atherosclerosis	Cardiovascular disease
bruceantin	HOXB5	MGST2	Fluid shear stress and atherosclerosis	Cardiovascular disease
bruceantin	HOXB5	AKT1	Fluid shear stress and atherosclerosis	Cardiovascular disease
bruceantin	HOXB5	NQO1	Fluid shear stress and atherosclerosis	Cardiovascular disease
bruceantin	HOXB5	CYBA	Fluid shear stress and atherosclerosis	Cardiovascular disease
bruceantin	HOXB5	GPC1	Fluid shear stress and atherosclerosis	Cardiovascular disease
bruceantin	HOXB5	BMPR1A	Fluid shear stress and atherosclerosis	Cardiovascular disease
bruceantin	HOXB5	MGST3	Fluid shear stress and atherosclerosis	Cardiovascular disease
bruceantin	KMT2A	IKBKE	Lipid and atherosclerosis	Cardiovascular disease
bruceantin	KMT2A	ICAM1	Lipid and atherosclerosis	Cardiovascular disease
bruceantin	KMT2A	NFKBIA	Lipid and atherosclerosis	Cardiovascular disease
bruceantin	KMT2A	NFKB1	Lipid and atherosclerosis	Cardiovascular disease
bruceantin	KMT2A	TICAM1	Lipid and atherosclerosis	Cardiovascular disease
bruceantin	KMT2A	CASP7	Lipid and atherosclerosis	Cardiovascular disease
bruceantin	KMT2A	CYP1A1	Lipid and atherosclerosis	Cardiovascular disease
bruceantin	KMT2A	JUN	Lipid and atherosclerosis	Cardiovascular disease
bruceantin	KMT2A	DDIT3	Lipid and atherosclerosis	Cardiovascular disease
bruceantin	KMT2A	ATF6	Lipid and atherosclerosis	Cardiovascular disease
bruceantin	PTPN11	JUN	Lipid and atherosclerosis	Cardiovascular disease
bruceantin	PTPN11	ATF6	Lipid and atherosclerosis	Cardiovascular disease
bruceantin	PTPN11	NFKBIA	Lipid and atherosclerosis	Cardiovascular disease
bruceantin	PTPN11	FOS	Lipid and atherosclerosis	Cardiovascular disease
bruceantin	PTPN11	NFE2L2	Lipid and atherosclerosis	Cardiovascular disease
bruceantin	PTPN11	SELE	Lipid and atherosclerosis	Cardiovascular disease
bruceantin	PTPN11	CCL2	Lipid and atherosclerosis	Cardiovascular disease
bruceantin	PTPN11	NFKB1	Lipid and atherosclerosis	Cardiovascular disease
bruceantin	PTPN11	TICAM1	Lipid and atherosclerosis	Cardiovascular disease
bruceantin	ETS1	AKT1	Fluid shear stress and atherosclerosis	Cardiovascular disease
bruceantin	ETS1	NQO1	Fluid shear stress and atherosclerosis	Cardiovascular disease
bruceantin	ETS1	CTSL	Fluid shear stress and atherosclerosis	Cardiovascular disease
bruceantin	ETS1	MGST3	Fluid shear stress and atherosclerosis	Cardiovascular disease
bruceantin	ETS1	MGST2	Fluid shear stress and atherosclerosis	Cardiovascular disease
bruceantin	ETS1	MAP2K6	Fluid shear stress and atherosclerosis	Cardiovascular disease
bruceantin	ETS1	GSTO1	Fluid shear stress and atherosclerosis	Cardiovascular disease
bruceantin	ETS1	TXN	Fluid shear stress and atherosclerosis	Cardiovascular disease
bruceantin	ETS1	CYBA	Fluid shear stress and atherosclerosis	Cardiovascular disease
ingenol	KLF9	NFKBIA	Lipid and atherosclerosis	Cardiovascular disease
ingenol	KLF9	ICAM1	Lipid and atherosclerosis	Cardiovascular disease
ingenol	KLF9	FOS	Lipid and atherosclerosis	Cardiovascular disease
ingenol	KLF9	SELE	Lipid and atherosclerosis	Cardiovascular disease
ingenol	KLF9	TICAM1	Lipid and atherosclerosis	Cardiovascular disease
ingenol	KLF9	ABCA1	Lipid and atherosclerosis	Cardiovascular disease
ingenol	KLF9	CYP2J2	Lipid and atherosclerosis	Cardiovascular disease
ingenol	KLF9	ABCG1	Lipid and atherosclerosis	Cardiovascular disease
ingenol	KLF9	PIK3CD	Lipid and atherosclerosis	Cardiovascular disease
ingenol	KLF9	STAT3	Lipid and atherosclerosis	Cardiovascular disease
ingenol	KLF9	CALML3	Lipid and atherosclerosis	Cardiovascular disease
ingenol	KLF9	ATF6	Lipid and atherosclerosis	Cardiovascular disease
ingenol	JUNB	NFKBIA	Lipid and atherosclerosis	Cardiovascular disease
ingenol	JUNB	FOS	Lipid and atherosclerosis	Cardiovascular disease
ingenol	JUNB	ICAM1	Lipid and atherosclerosis	Cardiovascular disease
ingenol	JUNB	SELE	Lipid and atherosclerosis	Cardiovascular disease
ingenol	JUNB	ABCG1	Lipid and atherosclerosis	Cardiovascular disease
ingenol	JUNB	TICAM1	Lipid and atherosclerosis	Cardiovascular disease
ingenol	JUNB	STAT3	Lipid and atherosclerosis	Cardiovascular disease
ingenol	JUNB	ATF6	Lipid and atherosclerosis	Cardiovascular disease
ingenol	JUNB	TANK	Lipid and atherosclerosis	Cardiovascular disease
ingenol	JUNB	CALML3	Lipid and atherosclerosis	Cardiovascular disease
ingenol	NEUROD1	FOS	Lipid and atherosclerosis	Cardiovascular disease
ingenol	NEUROD1	CALML3	Lipid and atherosclerosis	Cardiovascular disease
ingenol	NEUROD1	ICAM1	Lipid and atherosclerosis	Cardiovascular disease
ingenol	NEUROD1	SELE	Lipid and atherosclerosis	Cardiovascular disease
ingenol	NEUROD1	ABCG1	Lipid and atherosclerosis	Cardiovascular disease
ingenol	NEUROD1	STAT3	Lipid and atherosclerosis	Cardiovascular disease
ingenol	NEUROD1	TICAM1	Lipid and atherosclerosis	Cardiovascular disease
ingenol	NEUROD1	ABCA1	Lipid and atherosclerosis	Cardiovascular disease
ingenol	NEUROD1	TANK	Lipid and atherosclerosis	Cardiovascular disease
ingenol	JUNB	NFKBIA	Lipid and atherosclerosis	Cardiovascular disease
ingenol	JUNB	ICAM1	Lipid and atherosclerosis	Cardiovascular disease
ingenol	JUNB	LYN	Lipid and atherosclerosis	Cardiovascular disease
ingenol	JUNB	LDLR	Lipid and atherosclerosis	Cardiovascular disease
ingenol	JUNB	RELA	Lipid and atherosclerosis	Cardiovascular disease
ingenol	JUNB	TLR2	Lipid and atherosclerosis	Cardiovascular disease
ingenol	JUNB	TANK	Lipid and atherosclerosis	Cardiovascular disease
ingenol	JUNB	IKBKE	Lipid and atherosclerosis	Cardiovascular disease
ingenol	JUNB	FOS	Fluid shear stress and atherosclerosis	Cardiovascular disease
ingenol	JUNB	DUSP1	Fluid shear stress and atherosclerosis	Cardiovascular disease
ingenol	JUNB	ICAM1	Fluid shear stress and atherosclerosis	Cardiovascular disease
ingenol	JUNB	SDC4	Fluid shear stress and atherosclerosis	Cardiovascular disease
ingenol	JUNB	SELE	Fluid shear stress and atherosclerosis	Cardiovascular disease
ingenol	JUNB	SQSTM1	Fluid shear stress and atherosclerosis	Cardiovascular disease
ingenol	JUNB	GSTM3	Fluid shear stress and atherosclerosis	Cardiovascular disease
ingenol	JUNB	CALML3	Fluid shear stress and atherosclerosis	Cardiovascular disease

## Sheet: diabetes
Nature compound	TF	Regulated gene	KEGG pathway	Disease
celastrol	CSNK2A1	AKT1	AGE-RAGE signaling pathway in diabetic complications	Diabetes
celastrol	CSNK2A1	SMAD2	AGE-RAGE signaling pathway in diabetic complications	Diabetes
celastrol	CSNK2A1	PLCB4	AGE-RAGE signaling pathway in diabetic complications	Diabetes
celastrol	CSNK2A1	PRKCD	AGE-RAGE signaling pathway in diabetic complications	Diabetes
celastrol	CSNK2A1	PRKCZ	AGE-RAGE signaling pathway in diabetic complications	Diabetes
celastrol	CSNK2A1	CCND1	AGE-RAGE signaling pathway in diabetic complications	Diabetes
celastrol	MED1	CDK4	AGE-RAGE signaling pathway in diabetic complications	Diabetes
celastrol	MED1	AGT	AGE-RAGE signaling pathway in diabetic complications	Diabetes
celastrol	MED1	AKT1	AGE-RAGE signaling pathway in diabetic complications	Diabetes
celastrol	MED1	PRKCA	AGE-RAGE signaling pathway in diabetic complications	Diabetes
celastrol	MED1	CDC42	AGE-RAGE signaling pathway in diabetic complications	Diabetes
genistein	SMARCA5	FLOT2	Insulin signaling pathway	Diabetes
genistein	SMARCA5	HK1	Insulin signaling pathway	Diabetes
genistein	SMARCA5	KRAS	Insulin signaling pathway	Diabetes
genistein	SMARCA5	PPP1CC	Insulin signaling pathway	Diabetes
genistein	SMARCA5	PRKAG1	Insulin signaling pathway	Diabetes
genistein	SMARCA5	PRKAR2B	Insulin signaling pathway	Diabetes
genistein	SMARCA5	RAF1	Insulin signaling pathway	Diabetes
genistein	KDM5B	FLOT2	Insulin signaling pathway	Diabetes
genistein	KDM5B	KRAS	Insulin signaling pathway	Diabetes
genistein	KDM5B	PPP1CC	Insulin signaling pathway	Diabetes
genistein	KDM5B	PRKAG1	Insulin signaling pathway	Diabetes
genistein	KDM5B	PRKAR2B	Insulin signaling pathway	Diabetes
genistein	KDM5B	RAF1	Insulin signaling pathway	Diabetes
genistein	KDM5B	NFKBIA	Insulin resistance	Diabetes
genistein	KDM5B	PPP1CC	Insulin resistance	Diabetes
genistein	KDM5B	PRKAG1	Insulin resistance	Diabetes
genistein	KDM5B	PRKCD	Insulin resistance	Diabetes
genistein	KDM5B	TBC1D4	Insulin resistance	Diabetes
genistein	SMARCA5	NFKB1	Insulin resistance	Diabetes
genistein	SMARCA5	NFKBIA	Insulin resistance	Diabetes
genistein	SMARCA5	PPP1CC	Insulin resistance	Diabetes
genistein	SMARCA5	PRKAG1	Insulin resistance	Diabetes
genistein	SMARCA5	PRKCD	Insulin resistance	Diabetes
genistein	KDM5B	ADCY1	Insulin secretion	Diabetes
genistein	KDM5B	ITPR3	Insulin secretion	Diabetes
genistein	KDM5B	ATP1B1	Insulin secretion	Diabetes
genistein	KDM5B	CACNA1D	Insulin secretion	Diabetes
genistein	SMARCA5	ADCY1	Insulin secretion	Diabetes
genistein	SMARCA5	ITPR3	Insulin secretion	Diabetes
genistein	SMARCA5	ATP1B1	Insulin secretion	Diabetes
genistein	SMARCA5	CACNA1D	Insulin secretion	Diabetes
genistein	KDM5B	PKM	Type II diabetes mellitus	Diabetes
genistein	KDM5B	PRKCD	Type II diabetes mellitus	Diabetes
genistein	KDM5B	CACNA1D	Type II diabetes mellitus	Diabetes
genistein	SMARCA5	HK1	Type II diabetes mellitus	Diabetes
genistein	SMARCA5	PRKCD	Type II diabetes mellitus	Diabetes
genistein	SMARCA5	CACNA1D	Type II diabetes mellitus	Diabetes
quercetin	KLF7	CRK	Insulin signaling pathway	Diabetes
quercetin	KLF7	EIF4EBP1	Insulin signaling pathway	Diabetes
quercetin	KLF7	FLOT2	Insulin signaling pathway	Diabetes
quercetin	KLF7	MKNK2	Insulin signaling pathway	Diabetes
quercetin	KLF7	PPP1CA	Insulin signaling pathway	Diabetes
quercetin	KLF7	PRKCZ	Insulin signaling pathway	Diabetes
quercetin	KLF7	MAP2K2	Insulin signaling pathway	Diabetes
resveratrol	KLF9	HK1	Type II diabetes mellitus	Diabetes
resveratrol	KLF9	PRKCD	Type II diabetes mellitus	Diabetes
resveratrol	KLF9	PRKCZ	Type II diabetes mellitus	Diabetes
resveratrol	KLF9	IRS2	Type II diabetes mellitus	Diabetes
resveratrol	KLF9	SOCS3	Type II diabetes mellitus	Diabetes
testosterone	ZHX2	HRAS	AGE-RAGE signaling pathway in diabetic complications	Diabetes
testosterone	ZHX2	PLCB3	AGE-RAGE signaling pathway in diabetic complications	Diabetes
testosterone	ZHX2	PRKCZ	AGE-RAGE signaling pathway in diabetic complications	Diabetes
testosterone	ZHX2	CCND1	AGE-RAGE signaling pathway in diabetic complications	Diabetes
testosterone	ZHX2	PIK3R3	AGE-RAGE signaling pathway in diabetic complications	Diabetes
testosterone	ZHX2	HRAS	Insulin signaling pathway	Diabetes
testosterone	ZHX2	PPP1CA	Insulin signaling pathway	Diabetes
testosterone	ZHX2	PRKCZ	Insulin signaling pathway	Diabetes
testosterone	ZHX2	HKDC1	Insulin signaling pathway	Diabetes
testosterone	ZHX2	PIK3R3	Insulin signaling pathway	Diabetes

## Sheet: neurodegenerative disease
Nature compound	TF	Regulated gene	KEGG pathway	Disease
camptothecin	BRD4	COX6B1	Amyotrophic lateral sclerosis	Neurodegenerative disease
camptothecin	BRD4	TUBB	Amyotrophic lateral sclerosis	Neurodegenerative disease
camptothecin	BRD4	FUS	Amyotrophic lateral sclerosis	Neurodegenerative disease
camptothecin	BRD4	NCBP1	Amyotrophic lateral sclerosis	Neurodegenerative disease
camptothecin	BRD4	NDUFV2	Amyotrophic lateral sclerosis	Neurodegenerative disease
camptothecin	BRD4	NUP88	Amyotrophic lateral sclerosis	Neurodegenerative disease
camptothecin	BRD4	PSMA3	Amyotrophic lateral sclerosis	Neurodegenerative disease
camptothecin	BRD4	PSMB1	Amyotrophic lateral sclerosis	Neurodegenerative disease
camptothecin	BRD4	PSMB4	Amyotrophic lateral sclerosis	Neurodegenerative disease
camptothecin	BRD4	PSMB6	Amyotrophic lateral sclerosis	Neurodegenerative disease
camptothecin	BRD4	PSMD11	Amyotrophic lateral sclerosis	Neurodegenerative disease
camptothecin	BRD4	SRSF3	Amyotrophic lateral sclerosis	Neurodegenerative disease
camptothecin	BRD4	SRSF7	Amyotrophic lateral sclerosis	Neurodegenerative disease
camptothecin	BRD4	TP53	Amyotrophic lateral sclerosis	Neurodegenerative disease
camptothecin	BRD4	UQCRC1	Amyotrophic lateral sclerosis	Neurodegenerative disease
camptothecin	BRD4	VCP	Amyotrophic lateral sclerosis	Neurodegenerative disease
camptothecin	BRD4	NUP37	Amyotrophic lateral sclerosis	Neurodegenerative disease
camptothecin	BRD4	NUP85	Amyotrophic lateral sclerosis	Neurodegenerative disease
camptothecin	BRD4	DCTN5	Amyotrophic lateral sclerosis	Neurodegenerative disease
camptothecin	BRD4	VAPB	Amyotrophic lateral sclerosis	Neurodegenerative disease
camptothecin	ELK1	COX6B1	Amyotrophic lateral sclerosis	Neurodegenerative disease
camptothecin	ELK1	TUBB	Amyotrophic lateral sclerosis	Neurodegenerative disease
camptothecin	ELK1	FUS	Amyotrophic lateral sclerosis	Neurodegenerative disease
camptothecin	ELK1	NDUFV2	Amyotrophic lateral sclerosis	Neurodegenerative disease
camptothecin	ELK1	NUP88	Amyotrophic lateral sclerosis	Neurodegenerative disease
camptothecin	ELK1	PSMA3	Amyotrophic lateral sclerosis	Neurodegenerative disease
camptothecin	ELK1	PSMB1	Amyotrophic lateral sclerosis	Neurodegenerative disease
camptothecin	ELK1	PSMB4	Amyotrophic lateral sclerosis	Neurodegenerative disease
camptothecin	ELK1	PSMB6	Amyotrophic lateral sclerosis	Neurodegenerative disease
camptothecin	ELK1	PSMD11	Amyotrophic lateral sclerosis	Neurodegenerative disease
camptothecin	ELK1	SRSF3	Amyotrophic lateral sclerosis	Neurodegenerative disease
camptothecin	ELK1	SRSF7	Amyotrophic lateral sclerosis	Neurodegenerative disease
camptothecin	ELK1	TP53	Amyotrophic lateral sclerosis	Neurodegenerative disease
camptothecin	ELK1	UQCRC1	Amyotrophic lateral sclerosis	Neurodegenerative disease
camptothecin	ELK1	NUP37	Amyotrophic lateral sclerosis	Neurodegenerative disease
camptothecin	ELK1	NUP85	Amyotrophic lateral sclerosis	Neurodegenerative disease
camptothecin	ELK1	DCTN5	Amyotrophic lateral sclerosis	Neurodegenerative disease
camptothecin	ELK1	VAPB	Amyotrophic lateral sclerosis	Neurodegenerative disease
camptothecin	ZNF711	COX6B1	Amyotrophic lateral sclerosis	Neurodegenerative disease
camptothecin	ZNF711	FUS	Amyotrophic lateral sclerosis	Neurodegenerative disease
camptothecin	ZNF711	NCBP1	Amyotrophic lateral sclerosis	Neurodegenerative disease
camptothecin	ZNF711	NDUFV2	Amyotrophic lateral sclerosis	Neurodegenerative disease
camptothecin	ZNF711	NUP88	Amyotrophic lateral sclerosis	Neurodegenerative disease
camptothecin	ZNF711	PSMA3	Amyotrophic lateral sclerosis	Neurodegenerative disease
camptothecin	ZNF711	PSMB1	Amyotrophic lateral sclerosis	Neurodegenerative disease
camptothecin	ZNF711	PSMB4	Amyotrophic lateral sclerosis	Neurodegenerative disease
camptothecin	ZNF711	PSMB6	Amyotrophic lateral sclerosis	Neurodegenerative disease
camptothecin	ZNF711	PSMD11	Amyotrophic lateral sclerosis	Neurodegenerative disease
camptothecin	ZNF711	SRSF3	Amyotrophic lateral sclerosis	Neurodegenerative disease
camptothecin	ZNF711	TP53	Amyotrophic lateral sclerosis	Neurodegenerative disease
camptothecin	ZNF711	UQCRC1	Amyotrophic lateral sclerosis	Neurodegenerative disease
camptothecin	ZNF711	VCP	Amyotrophic lateral sclerosis	Neurodegenerative disease
camptothecin	ZNF711	NUP37	Amyotrophic lateral sclerosis	Neurodegenerative disease
camptothecin	ZNF711	NUP85	Amyotrophic lateral sclerosis	Neurodegenerative disease
camptothecin	ZNF711	DCTN5	Amyotrophic lateral sclerosis	Neurodegenerative disease
camptothecin	ZNF711	VAPB	Amyotrophic lateral sclerosis	Neurodegenerative disease
camptothecin	NCAPG	COX6B1	Amyotrophic lateral sclerosis	Neurodegenerative disease
camptothecin	NCAPG	TUBB	Amyotrophic lateral sclerosis	Neurodegenerative disease
camptothecin	NCAPG	FUS	Amyotrophic lateral sclerosis	Neurodegenerative disease
camptothecin	NCAPG	NUP88	Amyotrophic lateral sclerosis	Neurodegenerative disease
camptothecin	NCAPG	PSMA3	Amyotrophic lateral sclerosis	Neurodegenerative disease
camptothecin	NCAPG	PSMB1	Amyotrophic lateral sclerosis	Neurodegenerative disease
camptothecin	NCAPG	PSMB4	Amyotrophic lateral sclerosis	Neurodegenerative disease
camptothecin	NCAPG	PSMB6	Amyotrophic lateral sclerosis	Neurodegenerative disease
camptothecin	NCAPG	PSMD11	Amyotrophic lateral sclerosis	Neurodegenerative disease
camptothecin	NCAPG	SRSF3	Amyotrophic lateral sclerosis	Neurodegenerative disease
camptothecin	NCAPG	SRSF7	Amyotrophic lateral sclerosis	Neurodegenerative disease
camptothecin	NCAPG	TP53	Amyotrophic lateral sclerosis	Neurodegenerative disease
camptothecin	NCAPG	UQCRC1	Amyotrophic lateral sclerosis	Neurodegenerative disease
camptothecin	NCAPG	NUP37	Amyotrophic lateral sclerosis	Neurodegenerative disease
camptothecin	NCAPG	NUP85	Amyotrophic lateral sclerosis	Neurodegenerative disease
camptothecin	NCAPG	DCTN5	Amyotrophic lateral sclerosis	Neurodegenerative disease
camptothecin	NCAPG	VAPB	Amyotrophic lateral sclerosis	Neurodegenerative disease
camptothecin	ZNF592	COX6B1	Amyotrophic lateral sclerosis	Neurodegenerative disease
camptothecin	ZNF592	TUBB	Amyotrophic lateral sclerosis	Neurodegenerative disease
camptothecin	ZNF592	FUS	Amyotrophic lateral sclerosis	Neurodegenerative disease
camptothecin	ZNF592	NCBP1	Amyotrophic lateral sclerosis	Neurodegenerative disease
camptothecin	ZNF592	NDUFV2	Amyotrophic lateral sclerosis	Neurodegenerative disease
camptothecin	ZNF592	NUP88	Amyotrophic lateral sclerosis	Neurodegenerative disease
camptothecin	ZNF592	PSMB4	Amyotrophic lateral sclerosis	Neurodegenerative disease
camptothecin	ZNF592	PSMB6	Amyotrophic lateral sclerosis	Neurodegenerative disease
camptothecin	ZNF592	SRSF3	Amyotrophic lateral sclerosis	Neurodegenerative disease
camptothecin	ZNF592	SRSF7	Amyotrophic lateral sclerosis	Neurodegenerative disease
camptothecin	ZNF592	TP53	Amyotrophic lateral sclerosis	Neurodegenerative disease
camptothecin	ZNF592	UQCRC1	Amyotrophic lateral sclerosis	Neurodegenerative disease
camptothecin	ZNF592	VCP	Amyotrophic lateral sclerosis	Neurodegenerative disease
camptothecin	ZNF592	NUP37	Amyotrophic lateral sclerosis	Neurodegenerative disease
camptothecin	ZNF592	NUP85	Amyotrophic lateral sclerosis	Neurodegenerative disease
camptothecin	ZNF592	DCTN5	Amyotrophic lateral sclerosis	Neurodegenerative disease
camptothecin	ZNF592	VAPB	Amyotrophic lateral sclerosis	Neurodegenerative disease
camptothecin	KMT2A	TUBB	Amyotrophic lateral sclerosis	Neurodegenerative disease
camptothecin	KMT2A	NUP188	Amyotrophic lateral sclerosis	Neurodegenerative disease
camptothecin	KMT2A	FUS	Amyotrophic lateral sclerosis	Neurodegenerative disease
camptothecin	KMT2A	HNRNPA2B1	Amyotrophic lateral sclerosis	Neurodegenerative disease
camptothecin	KMT2A	NUP43	Amyotrophic lateral sclerosis	Neurodegenerative disease
camptothecin	KMT2A	NCBP1	Amyotrophic lateral sclerosis	Neurodegenerative disease
camptothecin	KMT2A	NDUFC1	Amyotrophic lateral sclerosis	Neurodegenerative disease
camptothecin	KMT2A	NDUFV2	Amyotrophic lateral sclerosis	Neurodegenerative disease
camptothecin	KMT2A	PSMB1	Amyotrophic lateral sclerosis	Neurodegenerative disease
camptothecin	KMT2A	PSMB6	Amyotrophic lateral sclerosis	Neurodegenerative disease
camptothecin	KMT2A	PSMC2	Amyotrophic lateral sclerosis	Neurodegenerative disease
camptothecin	KMT2A	TP53	Amyotrophic lateral sclerosis	Neurodegenerative disease
camptothecin	KMT2A	VCP	Amyotrophic lateral sclerosis	Neurodegenerative disease
camptothecin	KMT2A	NUP37	Amyotrophic lateral sclerosis	Neurodegenerative disease
camptothecin	KMT2A	NUP85	Amyotrophic lateral sclerosis	Neurodegenerative disease
camptothecin	ELK1	CLTC	Huntington disease	Neurodegenerative disease
camptothecin	ELK1	COX6B1	Huntington disease	Neurodegenerative disease
camptothecin	ELK1	TUBB	Huntington disease	Neurodegenerative disease
camptothecin	ELK1	HDAC2	Huntington disease	Neurodegenerative disease
camptothecin	ELK1	NDUFV2	Huntington disease	Neurodegenerative disease
camptothecin	ELK1	POLR2H	Huntington disease	Neurodegenerative disease
camptothecin	ELK1	PSMA3	Huntington disease	Neurodegenerative disease
camptothecin	ELK1	PSMB1	Huntington disease	Neurodegenerative disease
camptothecin	ELK1	PSMB4	Huntington disease	Neurodegenerative disease
camptothecin	ELK1	PSMB6	Huntington disease	Neurodegenerative disease
camptothecin	ELK1	PSMD11	Huntington disease	Neurodegenerative disease
camptothecin	ELK1	TBP	Huntington disease	Neurodegenerative disease
camptothecin	ELK1	TP53	Huntington disease	Neurodegenerative disease
camptothecin	ELK1	UQCRC1	Huntington disease	Neurodegenerative disease
camptothecin	ELK1	DCTN5	Huntington disease	Neurodegenerative disease
camptothecin	BRD4	CLTC	Huntington disease	Neurodegenerative disease
camptothecin	BRD4	COX6B1	Huntington disease	Neurodegenerative disease
camptothecin	BRD4	TUBB	Huntington disease	Neurodegenerative disease
camptothecin	BRD4	HDAC2	Huntington disease	Neurodegenerative disease
camptothecin	BRD4	NDUFV2	Huntington disease	Neurodegenerative disease
camptothecin	BRD4	POLR2H	Huntington disease	Neurodegenerative disease
camptothecin	BRD4	PSMA3	Huntington disease	Neurodegenerative disease
camptothecin	BRD4	PSMB1	Huntington disease	Neurodegenerative disease
camptothecin	BRD4	PSMB4	Huntington disease	Neurodegenerative disease
camptothecin	BRD4	PSMB6	Huntington disease	Neurodegenerative disease
camptothecin	BRD4	PSMD11	Huntington disease	Neurodegenerative disease
camptothecin	BRD4	TBP	Huntington disease	Neurodegenerative disease
camptothecin	BRD4	TP53	Huntington disease	Neurodegenerative disease
camptothecin	BRD4	UQCRC1	Huntington disease	Neurodegenerative disease
camptothecin	BRD4	DCTN5	Huntington disease	Neurodegenerative disease
camptothecin	BRD4	COX6B1	Pathways of neurodegeneration - multiple diseases	Neurodegenerative disease
camptothecin	BRD4	TUBB	Pathways of neurodegeneration - multiple diseases	Neurodegenerative disease
camptothecin	BRD4	FUS	Pathways of neurodegeneration - multiple diseases	Neurodegenerative disease
camptothecin	BRD4	NDUFV2	Pathways of neurodegeneration - multiple diseases	Neurodegenerative disease
camptothecin	BRD4	PLCG1	Pathways of neurodegeneration - multiple diseases	Neurodegenerative disease
camptothecin	BRD4	PSMA3	Pathways of neurodegeneration - multiple diseases	Neurodegenerative disease
camptothecin	BRD4	PSMB1	Pathways of neurodegeneration - multiple diseases	Neurodegenerative disease
camptothecin	BRD4	PSMB4	Pathways of neurodegeneration - multiple diseases	Neurodegenerative disease
camptothecin	BRD4	PSMB6	Pathways of neurodegeneration - multiple diseases	Neurodegenerative disease
camptothecin	BRD4	PSMD11	Pathways of neurodegeneration - multiple diseases	Neurodegenerative disease
camptothecin	BRD4	RAF1	Pathways of neurodegeneration - multiple diseases	Neurodegenerative disease
camptothecin	BRD4	UQCRC1	Pathways of neurodegeneration - multiple diseases	Neurodegenerative disease
camptothecin	BRD4	VCP	Pathways of neurodegeneration - multiple diseases	Neurodegenerative disease
camptothecin	BRD4	DCTN5	Pathways of neurodegeneration - multiple diseases	Neurodegenerative disease
camptothecin	BRD4	VAPB	Pathways of neurodegeneration - multiple diseases	Neurodegenerative disease
camptothecin	KLF10	TUBB	Amyotrophic lateral sclerosis	Neurodegenerative disease
camptothecin	KLF10	FUS	Amyotrophic lateral sclerosis	Neurodegenerative disease
camptothecin	KLF10	NCBP1	Amyotrophic lateral sclerosis	Neurodegenerative disease
camptothecin	KLF10	NDUFV2	Amyotrophic lateral sclerosis	Neurodegenerative disease
camptothecin	KLF10	ATG2B	Amyotrophic lateral sclerosis	Neurodegenerative disease
camptothecin	KLF10	MAP2K6	Amyotrophic lateral sclerosis	Neurodegenerative disease
camptothecin	KLF10	PSMB1	Amyotrophic lateral sclerosis	Neurodegenerative disease
camptothecin	KLF10	PSMB6	Amyotrophic lateral sclerosis	Neurodegenerative disease
camptothecin	KLF10	PSMD11	Amyotrophic lateral sclerosis	Neurodegenerative disease
camptothecin	KLF10	TNFRSF1A	Amyotrophic lateral sclerosis	Neurodegenerative disease
camptothecin	KLF10	TP53	Amyotrophic lateral sclerosis	Neurodegenerative disease
camptothecin	KLF10	VCP	Amyotrophic lateral sclerosis	Neurodegenerative disease
camptothecin	KLF10	NUP37	Amyotrophic lateral sclerosis	Neurodegenerative disease
camptothecin	KLF10	NUP85	Amyotrophic lateral sclerosis	Neurodegenerative disease
celastrol	NR2C2	COX6B1	Amyotrophic lateral sclerosis	Neurodegenerative disease
celastrol	NR2C2	TUBB	Amyotrophic lateral sclerosis	Neurodegenerative disease
celastrol	NR2C2	UQCR10	Amyotrophic lateral sclerosis	Neurodegenerative disease
celastrol	NR2C2	NDUFAB1	Amyotrophic lateral sclerosis	Neurodegenerative disease
celastrol	NR2C2	NDUFB11	Amyotrophic lateral sclerosis	Neurodegenerative disease
celastrol	NR2C2	PSMA7	Amyotrophic lateral sclerosis	Neurodegenerative disease
celastrol	NR2C2	PSMB1	Amyotrophic lateral sclerosis	Neurodegenerative disease
celastrol	NR2C2	PSMB5	Amyotrophic lateral sclerosis	Neurodegenerative disease
celastrol	NR2C2	ACTB	Amyotrophic lateral sclerosis	Neurodegenerative disease
celastrol	NR2C2	UQCRC2	Amyotrophic lateral sclerosis	Neurodegenerative disease
celastrol	NR2C2	XBP1	Amyotrophic lateral sclerosis	Neurodegenerative disease
celastrol	NR2C2	SEH1L	Amyotrophic lateral sclerosis	Neurodegenerative disease
celastrol	NR2C2	RAE1	Amyotrophic lateral sclerosis	Neurodegenerative disease
celastrol	NR2C2	COX6B1	Alzheimer disease	Neurodegenerative disease
celastrol	NR2C2	TUBB	Alzheimer disease	Neurodegenerative disease
celastrol	NR2C2	AKT1	Alzheimer disease	Neurodegenerative disease
celastrol	NR2C2	UQCR10	Alzheimer disease	Neurodegenerative disease
celastrol	NR2C2	NDUFAB1	Alzheimer disease	Neurodegenerative disease
celastrol	NR2C2	CALML5	Alzheimer disease	Neurodegenerative disease
celastrol	NR2C2	NDUFB11	Alzheimer disease	Neurodegenerative disease
celastrol	NR2C2	PSMA7	Alzheimer disease	Neurodegenerative disease
celastrol	NR2C2	PSMB1	Alzheimer disease	Neurodegenerative disease
celastrol	NR2C2	PSMB5	Alzheimer disease	Neurodegenerative disease
celastrol	NR2C2	UQCRC2	Alzheimer disease	Neurodegenerative disease
celastrol	NR2C2	XBP1	Alzheimer disease	Neurodegenerative disease
celastrol	NIPBL	COX6B1	Amyotrophic lateral sclerosis	Neurodegenerative disease
celastrol	NIPBL	TUBB	Amyotrophic lateral sclerosis	Neurodegenerative disease
celastrol	NIPBL	NDUFA1	Amyotrophic lateral sclerosis	Neurodegenerative disease
celastrol	NIPBL	NDUFAB1	Amyotrophic lateral sclerosis	Neurodegenerative disease
celastrol	NIPBL	NDUFB11	Amyotrophic lateral sclerosis	Neurodegenerative disease
celastrol	NIPBL	PSMA7	Amyotrophic lateral sclerosis	Neurodegenerative disease
celastrol	NIPBL	PSMB5	Amyotrophic lateral sclerosis	Neurodegenerative disease
celastrol	NIPBL	ACTB	Amyotrophic lateral sclerosis	Neurodegenerative disease
celastrol	NIPBL	UQCRC2	Amyotrophic lateral sclerosis	Neurodegenerative disease
celastrol	NIPBL	XBP1	Amyotrophic lateral sclerosis	Neurodegenerative disease
celastrol	NIPBL	SEH1L	Amyotrophic lateral sclerosis	Neurodegenerative disease
celastrol	NIPBL	RAE1	Amyotrophic lateral sclerosis	Neurodegenerative disease
celastrol	SRSF3	TUBB	Alzheimer disease	Neurodegenerative disease
celastrol	SRSF3	AKT1	Alzheimer disease	Neurodegenerative disease
celastrol	SRSF3	UQCR10	Alzheimer disease	Neurodegenerative disease
celastrol	SRSF3	NDUFAB1	Alzheimer disease	Neurodegenerative disease
celastrol	SRSF3	CALML5	Alzheimer disease	Neurodegenerative disease
celastrol	SRSF3	PSMA7	Alzheimer disease	Neurodegenerative disease
celastrol	SRSF3	PSMB1	Alzheimer disease	Neurodegenerative disease
celastrol	SRSF3	PSMB5	Alzheimer disease	Neurodegenerative disease
celastrol	SRSF3	UQCRC2	Alzheimer disease	Neurodegenerative disease
celastrol	SRSF3	XBP1	Alzheimer disease	Neurodegenerative disease
celastrol	SRSF3	CASP7	Alzheimer disease	Neurodegenerative disease
celastrol	NR2C2	COX6B1	Parkinson disease	Neurodegenerative disease
celastrol	NR2C2	TUBB	Parkinson disease	Neurodegenerative disease
celastrol	NR2C2	UQCR10	Parkinson disease	Neurodegenerative disease
celastrol	NR2C2	NDUFAB1	Parkinson disease	Neurodegenerative disease
celastrol	NR2C2	CALML5	Parkinson disease	Neurodegenerative disease
celastrol	NR2C2	NDUFB11	Parkinson disease	Neurodegenerative disease
celastrol	NR2C2	PSMA7	Parkinson disease	Neurodegenerative disease
celastrol	NR2C2	PSMB1	Parkinson disease	Neurodegenerative disease
celastrol	NR2C2	PSMB5	Parkinson disease	Neurodegenerative disease
celastrol	NR2C2	UQCRC2	Parkinson disease	Neurodegenerative disease
celastrol	NR2C2	XBP1	Parkinson disease	Neurodegenerative disease
chelerythrine	ATF3	TUBB3	Parkinson disease	Neurodegenerative disease
chelerythrine	ATF3	TUBB4B	Parkinson disease	Neurodegenerative disease
chelerythrine	ATF3	UQCR11	Parkinson disease	Neurodegenerative disease
chelerythrine	ATF3	COX6B1	Parkinson disease	Neurodegenerative disease
chelerythrine	ATF3	COX7B	Parkinson disease	Neurodegenerative disease
chelerythrine	ATF3	TUBB	Parkinson disease	Neurodegenerative disease
chelerythrine	ATF3	GNAS	Parkinson disease	Neurodegenerative disease
chelerythrine	ATF3	SLC25A6	Parkinson disease	Neurodegenerative disease
chelerythrine	ATF3	UQCR10	Parkinson disease	Neurodegenerative disease
chelerythrine	ATF3	ATF4	Parkinson disease	Neurodegenerative disease
chelerythrine	ATF3	NDUFA3	Parkinson disease	Neurodegenerative disease
chelerythrine	ATF3	NDUFAB1	Parkinson disease	Neurodegenerative disease
chelerythrine	ATF3	NDUFB1	Parkinson disease	Neurodegenerative disease
chelerythrine	ATF3	PSMA6	Parkinson disease	Neurodegenerative disease
chelerythrine	ATF3	PSMB2	Parkinson disease	Neurodegenerative disease
chelerythrine	ATF3	PSMD8	Parkinson disease	Neurodegenerative disease
chelerythrine	ATF3	SDHC	Parkinson disease	Neurodegenerative disease
chelerythrine	ATF3	UQCRFS1	Parkinson disease	Neurodegenerative disease
chelerythrine	ATF3	VDAC2	Parkinson disease	Neurodegenerative disease
chelerythrine	ATF3	XBP1	Parkinson disease	Neurodegenerative disease
chelerythrine	ATF3	TUBB3	Amyotrophic lateral sclerosis	Neurodegenerative disease
chelerythrine	ATF3	TUBB4B	Amyotrophic lateral sclerosis	Neurodegenerative disease
chelerythrine	ATF3	UQCR11	Amyotrophic lateral sclerosis	Neurodegenerative disease
chelerythrine	ATF3	COX6B1	Amyotrophic lateral sclerosis	Neurodegenerative disease
chelerythrine	ATF3	COX7B	Amyotrophic lateral sclerosis	Neurodegenerative disease
chelerythrine	ATF3	TUBB	Amyotrophic lateral sclerosis	Neurodegenerative disease
chelerythrine	ATF3	UQCR10	Amyotrophic lateral sclerosis	Neurodegenerative disease
chelerythrine	ATF3	ATF4	Amyotrophic lateral sclerosis	Neurodegenerative disease
chelerythrine	ATF3	NDUFA3	Amyotrophic lateral sclerosis	Neurodegenerative disease
chelerythrine	ATF3	NDUFAB1	Amyotrophic lateral sclerosis	Neurodegenerative disease
chelerythrine	ATF3	NDUFB1	Amyotrophic lateral sclerosis	Neurodegenerative disease
chelerythrine	ATF3	PFN1	Amyotrophic lateral sclerosis	Neurodegenerative disease
chelerythrine	ATF3	PSMA6	Amyotrophic lateral sclerosis	Neurodegenerative disease
chelerythrine	ATF3	PSMB2	Amyotrophic lateral sclerosis	Neurodegenerative disease
chelerythrine	ATF3	PSMD8	Amyotrophic lateral sclerosis	Neurodegenerative disease
chelerythrine	ATF3	SDHC	Amyotrophic lateral sclerosis	Neurodegenerative disease
chelerythrine	ATF3	UQCRFS1	Amyotrophic lateral sclerosis	Neurodegenerative disease
chelerythrine	ATF3	VCP	Amyotrophic lateral sclerosis	Neurodegenerative disease
chelerythrine	ATF3	XBP1	Amyotrophic lateral sclerosis	Neurodegenerative disease
chelerythrine	ATF3	RAE1	Amyotrophic lateral sclerosis	Neurodegenerative disease
chelerythrine	ATF3	TUBB3	Alzheimer disease	Neurodegenerative disease
chelerythrine	ATF3	TUBB4B	Alzheimer disease	Neurodegenerative disease
chelerythrine	ATF3	UQCR11	Alzheimer disease	Neurodegenerative disease
chelerythrine	ATF3	COX6B1	Alzheimer disease	Neurodegenerative disease
chelerythrine	ATF3	COX7B	Alzheimer disease	Neurodegenerative disease
chelerythrine	ATF3	TUBB	Alzheimer disease	Neurodegenerative disease
chelerythrine	ATF3	SLC25A6	Alzheimer disease	Neurodegenerative disease
chelerythrine	ATF3	UQCR10	Alzheimer disease	Neurodegenerative disease
chelerythrine	ATF3	APOE	Alzheimer disease	Neurodegenerative disease
chelerythrine	ATF3	ATF4	Alzheimer disease	Neurodegenerative disease
chelerythrine	ATF3	NDUFA3	Alzheimer disease	Neurodegenerative disease
chelerythrine	ATF3	NDUFAB1	Alzheimer disease	Neurodegenerative disease
chelerythrine	ATF3	NDUFB1	Alzheimer disease	Neurodegenerative disease
chelerythrine	ATF3	PSMA6	Alzheimer disease	Neurodegenerative disease
chelerythrine	ATF3	PSMB2	Alzheimer disease	Neurodegenerative disease
chelerythrine	ATF3	PSMD8	Alzheimer disease	Neurodegenerative disease
chelerythrine	ATF3	SDHC	Alzheimer disease	Neurodegenerative disease
chelerythrine	ATF3	UQCRFS1	Alzheimer disease	Neurodegenerative disease
chelerythrine	ATF3	VDAC2	Alzheimer disease	Neurodegenerative disease
chelerythrine	ATF3	XBP1	Alzheimer disease	Neurodegenerative disease
chelerythrine	ATF3	TUBB3	Pathways of neurodegeneration - multiple diseases	Neurodegenerative disease
chelerythrine	ATF3	TUBB4B	Pathways of neurodegeneration - multiple diseases	Neurodegenerative disease
chelerythrine	ATF3	UQCR11	Pathways of neurodegeneration - multiple diseases	Neurodegenerative disease
chelerythrine	ATF3	COX6B1	Pathways of neurodegeneration - multiple diseases	Neurodegenerative disease
chelerythrine	ATF3	COX7B	Pathways of neurodegeneration - multiple diseases	Neurodegenerative disease
chelerythrine	ATF3	TUBB	Pathways of neurodegeneration - multiple diseases	Neurodegenerative disease
chelerythrine	ATF3	SLC25A6	Pathways of neurodegeneration - multiple diseases	Neurodegenerative disease
chelerythrine	ATF3	UQCR10	Pathways of neurodegeneration - multiple diseases	Neurodegenerative disease
chelerythrine	ATF3	ATF4	Pathways of neurodegeneration - multiple diseases	Neurodegenerative disease
chelerythrine	ATF3	NDUFA3	Pathways of neurodegeneration - multiple diseases	Neurodegenerative disease
chelerythrine	ATF3	NDUFAB1	Pathways of neurodegeneration - multiple diseases	Neurodegenerative disease
chelerythrine	ATF3	NDUFB1	Pathways of neurodegeneration - multiple diseases	Neurodegenerative disease
chelerythrine	ATF3	PSMA6	Pathways of neurodegeneration - multiple diseases	Neurodegenerative disease
chelerythrine	ATF3	PSMB2	Pathways of neurodegeneration - multiple diseases	Neurodegenerative disease
chelerythrine	ATF3	PSMD8	Pathways of neurodegeneration - multiple diseases	Neurodegenerative disease
chelerythrine	ATF3	SDHC	Pathways of neurodegeneration - multiple diseases	Neurodegenerative disease
chelerythrine	ATF3	UQCRFS1	Pathways of neurodegeneration - multiple diseases	Neurodegenerative disease
chelerythrine	ATF3	VCP	Pathways of neurodegeneration - multiple diseases	Neurodegenerative disease
chelerythrine	ATF3	VDAC2	Pathways of neurodegeneration - multiple diseases	Neurodegenerative disease
chelerythrine	ATF3	XBP1	Pathways of neurodegeneration - multiple diseases	Neurodegenerative disease
chelerythrine	ATF3	TUBB3	Huntington disease	Neurodegenerative disease
chelerythrine	ATF3	TUBB4B	Huntington disease	Neurodegenerative disease
chelerythrine	ATF3	UQCR11	Huntington disease	Neurodegenerative disease
chelerythrine	ATF3	CLTC	Huntington disease	Neurodegenerative disease
chelerythrine	ATF3	COX6B1	Huntington disease	Neurodegenerative disease
chelerythrine	ATF3	COX7B	Huntington disease	Neurodegenerative disease
chelerythrine	ATF3	TUBB	Huntington disease	Neurodegenerative disease
chelerythrine	ATF3	SLC25A6	Huntington disease	Neurodegenerative disease
chelerythrine	ATF3	UQCR10	Huntington disease	Neurodegenerative disease
chelerythrine	ATF3	NDUFA3	Huntington disease	Neurodegenerative disease
chelerythrine	ATF3	NDUFAB1	Huntington disease	Neurodegenerative disease
chelerythrine	ATF3	NDUFB1	Huntington disease	Neurodegenerative disease
chelerythrine	ATF3	POLR2I	Huntington disease	Neurodegenerative disease
chelerythrine	ATF3	PSMA6	Huntington disease	Neurodegenerative disease
chelerythrine	ATF3	PSMB2	Huntington disease	Neurodegenerative disease
chelerythrine	ATF3	PSMD8	Huntington disease	Neurodegenerative disease
chelerythrine	ATF3	SDHC	Huntington disease	Neurodegenerative disease
chelerythrine	ATF3	UQCRFS1	Huntington disease	Neurodegenerative disease
chelerythrine	ATF3	VDAC2	Huntington disease	Neurodegenerative disease
chelerythrine	SREBF1	TUBB3	Amyotrophic lateral sclerosis	Neurodegenerative disease
chelerythrine	SREBF1	UQCR11	Amyotrophic lateral sclerosis	Neurodegenerative disease
chelerythrine	SREBF1	COX6B1	Amyotrophic lateral sclerosis	Neurodegenerative disease
chelerythrine	SREBF1	TUBB	Amyotrophic lateral sclerosis	Neurodegenerative disease
chelerythrine	SREBF1	UQCR10	Amyotrophic lateral sclerosis	Neurodegenerative disease
chelerythrine	SREBF1	ATF4	Amyotrophic lateral sclerosis	Neurodegenerative disease
chelerythrine	SREBF1	NDUFA3	Amyotrophic lateral sclerosis	Neurodegenerative disease
chelerythrine	SREBF1	NDUFAB1	Amyotrophic lateral sclerosis	Neurodegenerative disease
chelerythrine	SREBF1	NDUFB1	Amyotrophic lateral sclerosis	Neurodegenerative disease
chelerythrine	SREBF1	PFN1	Amyotrophic lateral sclerosis	Neurodegenerative disease
chelerythrine	SREBF1	PPP3CA	Amyotrophic lateral sclerosis	Neurodegenerative disease
chelerythrine	SREBF1	PSMA6	Amyotrophic lateral sclerosis	Neurodegenerative disease
chelerythrine	SREBF1	PSMB2	Amyotrophic lateral sclerosis	Neurodegenerative disease
chelerythrine	SREBF1	PSMD8	Amyotrophic lateral sclerosis	Neurodegenerative disease
chelerythrine	SREBF1	SDHC	Amyotrophic lateral sclerosis	Neurodegenerative disease
chelerythrine	SREBF1	UQCRFS1	Amyotrophic lateral sclerosis	Neurodegenerative disease
chelerythrine	SREBF1	XBP1	Amyotrophic lateral sclerosis	Neurodegenerative disease
chelerythrine	SREBF1	RAE1	Amyotrophic lateral sclerosis	Neurodegenerative disease
chelerythrine	SREBF1	TUBB3	Alzheimer disease	Neurodegenerative disease
chelerythrine	SREBF1	UQCR11	Alzheimer disease	Neurodegenerative disease
chelerythrine	SREBF1	COX6B1	Alzheimer disease	Neurodegenerative disease
chelerythrine	SREBF1	TUBB	Alzheimer disease	Neurodegenerative disease
chelerythrine	SREBF1	UQCR10	Alzheimer disease	Neurodegenerative disease
chelerythrine	SREBF1	APOE	Alzheimer disease	Neurodegenerative disease
chelerythrine	SREBF1	ATF4	Alzheimer disease	Neurodegenerative disease
chelerythrine	SREBF1	NDUFA3	Alzheimer disease	Neurodegenerative disease
chelerythrine	SREBF1	NDUFAB1	Alzheimer disease	Neurodegenerative disease
chelerythrine	SREBF1	NDUFB1	Alzheimer disease	Neurodegenerative disease
chelerythrine	SREBF1	PPP3CA	Alzheimer disease	Neurodegenerative disease
chelerythrine	SREBF1	PSMA6	Alzheimer disease	Neurodegenerative disease
chelerythrine	SREBF1	PSMB2	Alzheimer disease	Neurodegenerative disease
chelerythrine	SREBF1	PSMD8	Alzheimer disease	Neurodegenerative disease
chelerythrine	SREBF1	SDHC	Alzheimer disease	Neurodegenerative disease
chelerythrine	SREBF1	UQCRFS1	Alzheimer disease	Neurodegenerative disease
chelerythrine	SREBF1	VDAC2	Alzheimer disease	Neurodegenerative disease
chelerythrine	SREBF1	XBP1	Alzheimer disease	Neurodegenerative disease
chelerythrine	ATF3	TUBB3	Prion disease	Neurodegenerative disease
chelerythrine	ATF3	TUBB4B	Prion disease	Neurodegenerative disease
chelerythrine	ATF3	UQCR11	Prion disease	Neurodegenerative disease
chelerythrine	ATF3	COX6B1	Prion disease	Neurodegenerative disease
chelerythrine	ATF3	COX7B	Prion disease	Neurodegenerative disease
chelerythrine	ATF3	TUBB	Prion disease	Neurodegenerative disease
chelerythrine	ATF3	SLC25A6	Prion disease	Neurodegenerative disease
chelerythrine	ATF3	UQCR10	Prion disease	Neurodegenerative disease
chelerythrine	ATF3	ATF4	Prion disease	Neurodegenerative disease
chelerythrine	ATF3	NDUFA3	Prion disease	Neurodegenerative disease
chelerythrine	ATF3	NDUFAB1	Prion disease	Neurodegenerative disease
chelerythrine	ATF3	NDUFB1	Prion disease	Neurodegenerative disease
chelerythrine	ATF3	PSMA6	Prion disease	Neurodegenerative disease
chelerythrine	ATF3	PSMB2	Prion disease	Neurodegenerative disease
chelerythrine	ATF3	PSMD8	Prion disease	Neurodegenerative disease
chelerythrine	ATF3	SDHC	Prion disease	Neurodegenerative disease
chelerythrine	ATF3	UQCRFS1	Prion disease	Neurodegenerative disease
chelerythrine	ATF3	VDAC2	Prion disease	Neurodegenerative disease
chelerythrine	SREBF1	TUBB3	Parkinson disease	Neurodegenerative disease
chelerythrine	SREBF1	UQCR11	Parkinson disease	Neurodegenerative disease
chelerythrine	SREBF1	COX6B1	Parkinson disease	Neurodegenerative disease
chelerythrine	SREBF1	TUBB	Parkinson disease	Neurodegenerative disease
chelerythrine	SREBF1	GNAS	Parkinson disease	Neurodegenerative disease
chelerythrine	SREBF1	UQCR10	Parkinson disease	Neurodegenerative disease
chelerythrine	SREBF1	ATF4	Parkinson disease	Neurodegenerative disease
chelerythrine	SREBF1	NDUFA3	Parkinson disease	Neurodegenerative disease
chelerythrine	SREBF1	NDUFAB1	Parkinson disease	Neurodegenerative disease
chelerythrine	SREBF1	NDUFB1	Parkinson disease	Neurodegenerative disease
chelerythrine	SREBF1	PSMA6	Parkinson disease	Neurodegenerative disease
chelerythrine	SREBF1	PSMB2	Parkinson disease	Neurodegenerative disease
chelerythrine	SREBF1	PSMD8	Parkinson disease	Neurodegenerative disease
chelerythrine	SREBF1	SDHC	Parkinson disease	Neurodegenerative disease
chelerythrine	SREBF1	UQCRFS1	Parkinson disease	Neurodegenerative disease
chelerythrine	SREBF1	VDAC2	Parkinson disease	Neurodegenerative disease
chelerythrine	SREBF1	XBP1	Parkinson disease	Neurodegenerative disease
chelerythrine	SREBF1	TUBB3	Pathways of neurodegeneration - multiple diseases	Neurodegenerative disease
chelerythrine	SREBF1	UQCR11	Pathways of neurodegeneration - multiple diseases	Neurodegenerative disease
chelerythrine	SREBF1	COX6B1	Pathways of neurodegeneration - multiple diseases	Neurodegenerative disease
chelerythrine	SREBF1	TUBB	Pathways of neurodegeneration - multiple diseases	Neurodegenerative disease
chelerythrine	SREBF1	UQCR10	Pathways of neurodegeneration - multiple diseases	Neurodegenerative disease
chelerythrine	SREBF1	ATF4	Pathways of neurodegeneration - multiple diseases	Neurodegenerative disease
chelerythrine	SREBF1	NDUFA3	Pathways of neurodegeneration - multiple diseases	Neurodegenerative disease
chelerythrine	SREBF1	NDUFAB1	Pathways of neurodegeneration - multiple diseases	Neurodegenerative disease
chelerythrine	SREBF1	NDUFB1	Pathways of neurodegeneration - multiple diseases	Neurodegenerative disease
chelerythrine	SREBF1	PPP3CA	Pathways of neurodegeneration - multiple diseases	Neurodegenerative disease
chelerythrine	SREBF1	PSMA6	Pathways of neurodegeneration - multiple diseases	Neurodegenerative disease
chelerythrine	SREBF1	PSMB2	Pathways of neurodegeneration - multiple diseases	Neurodegenerative disease
chelerythrine	SREBF1	PSMD8	Pathways of neurodegeneration - multiple diseases	Neurodegenerative disease
chelerythrine	SREBF1	SDHC	Pathways of neurodegeneration - multiple diseases	Neurodegenerative disease
chelerythrine	SREBF1	UQCRFS1	Pathways of neurodegeneration - multiple diseases	Neurodegenerative disease
chelerythrine	SREBF1	VDAC2	Pathways of neurodegeneration - multiple diseases	Neurodegenerative disease
chelerythrine	SREBF1	XBP1	Pathways of neurodegeneration - multiple diseases	Neurodegenerative disease
genistein	SMARCA5	TUBB	Pathways of neurodegeneration - multiple diseases	Neurodegenerative disease
genistein	SMARCA5	ITPR3	Pathways of neurodegeneration - multiple diseases	Neurodegenerative disease
genistein	SMARCA5	KRAS	Pathways of neurodegeneration - multiple diseases	Neurodegenerative disease
genistein	SMARCA5	NDUFA1	Pathways of neurodegeneration - multiple diseases	Neurodegenerative disease
genistein	SMARCA5	NFKB1	Pathways of neurodegeneration - multiple diseases	Neurodegenerative disease
genistein	SMARCA5	MAP2K3	Pathways of neurodegeneration - multiple diseases	Neurodegenerative disease
genistein	SMARCA5	PSMB3	Pathways of neurodegeneration - multiple diseases	Neurodegenerative disease
genistein	SMARCA5	RAF1	Pathways of neurodegeneration - multiple diseases	Neurodegenerative disease
genistein	SMARCA5	UQCRH	Pathways of neurodegeneration - multiple diseases	Neurodegenerative disease
genistein	SMARCA5	CACNA1D	Pathways of neurodegeneration - multiple diseases	Neurodegenerative disease
genistein	SMARCA5	TUBB	Alzheimer disease	Neurodegenerative disease
genistein	SMARCA5	ITPR3	Alzheimer disease	Neurodegenerative disease
genistein	SMARCA5	KRAS	Alzheimer disease	Neurodegenerative disease
genistein	SMARCA5	NDUFA1	Alzheimer disease	Neurodegenerative disease
genistein	SMARCA5	NFKB1	Alzheimer disease	Neurodegenerative disease
genistein	SMARCA5	PSMB3	Alzheimer disease	Neurodegenerative disease
genistein	SMARCA5	RAF1	Alzheimer disease	Neurodegenerative disease
genistein	SMARCA5	UQCRH	Alzheimer disease	Neurodegenerative disease
genistein	SMARCA5	CACNA1D	Alzheimer disease	Neurodegenerative disease
genistein	SMARCA5	CYBA	Prion disease	Neurodegenerative disease
genistein	SMARCA5	TUBB	Prion disease	Neurodegenerative disease
genistein	SMARCA5	ITPR3	Prion disease	Neurodegenerative disease
genistein	SMARCA5	NDUFA1	Prion disease	Neurodegenerative disease
genistein	SMARCA5	PRKCD	Prion disease	Neurodegenerative disease
genistein	SMARCA5	PSMB3	Prion disease	Neurodegenerative disease
genistein	SMARCA5	UQCRH	Prion disease	Neurodegenerative disease
genistein	SMARCA5	CACNA1D	Prion disease	Neurodegenerative disease
genistein	KDM5B	CYBA	Prion disease	Neurodegenerative disease
genistein	KDM5B	ITPR3	Prion disease	Neurodegenerative disease
genistein	KDM5B	NDUFA1	Prion disease	Neurodegenerative disease
genistein	KDM5B	PRKCD	Prion disease	Neurodegenerative disease
genistein	KDM5B	UQCRH	Prion disease	Neurodegenerative disease
genistein	KDM5B	CACNA1D	Prion disease	Neurodegenerative disease
progesterone	KLF10	STIP1	Prion disease	Neurodegenerative disease
progesterone	KLF10	CYBA	Prion disease	Neurodegenerative disease
progesterone	KLF10	NDUFA3	Prion disease	Neurodegenerative disease
progesterone	KLF10	NDUFA9	Prion disease	Neurodegenerative disease
progesterone	KLF10	NDUFV1	Prion disease	Neurodegenerative disease
progesterone	KLF10	NDUFS8	Prion disease	Neurodegenerative disease
progesterone	KLF10	KLC2	Prion disease	Neurodegenerative disease
progesterone	KLF10	UQCRC2	Prion disease	Neurodegenerative disease
progesterone	KLF10	TUBB1	Prion disease	Neurodegenerative disease
progesterone	KLF10	NDUFA3	Amyotrophic lateral sclerosis	Neurodegenerative disease
progesterone	KLF10	NDUFA9	Amyotrophic lateral sclerosis	Neurodegenerative disease
progesterone	KLF10	NDUFV1	Amyotrophic lateral sclerosis	Neurodegenerative disease
progesterone	KLF10	NDUFS8	Amyotrophic lateral sclerosis	Neurodegenerative disease
progesterone	KLF10	SEC13	Amyotrophic lateral sclerosis	Neurodegenerative disease
progesterone	KLF10	KLC2	Amyotrophic lateral sclerosis	Neurodegenerative disease
progesterone	KLF10	UQCRC2	Amyotrophic lateral sclerosis	Neurodegenerative disease
progesterone	KLF10	TUBB1	Amyotrophic lateral sclerosis	Neurodegenerative disease
progesterone	KLF10	CCS	Amyotrophic lateral sclerosis	Neurodegenerative disease
progesterone	KLF10	SLC39A5	Alzheimer disease	Neurodegenerative disease
progesterone	KLF10	NDUFA3	Alzheimer disease	Neurodegenerative disease
progesterone	KLF10	NDUFA9	Alzheimer disease	Neurodegenerative disease
progesterone	KLF10	NDUFV1	Alzheimer disease	Neurodegenerative disease
progesterone	KLF10	NDUFS8	Alzheimer disease	Neurodegenerative disease
progesterone	KLF10	APH1A	Alzheimer disease	Neurodegenerative disease
progesterone	KLF10	KLC2	Alzheimer disease	Neurodegenerative disease
progesterone	KLF10	UQCRC2	Alzheimer disease	Neurodegenerative disease
progesterone	KLF10	TUBB1	Alzheimer disease	Neurodegenerative disease
progesterone	ZBTB33	DAXX	Parkinson disease	Neurodegenerative disease
progesterone	ZBTB33	SLC39A5	Parkinson disease	Neurodegenerative disease
progesterone	ZBTB33	NDUFA3	Parkinson disease	Neurodegenerative disease
progesterone	ZBTB33	NDUFA9	Parkinson disease	Neurodegenerative disease
progesterone	ZBTB33	NDUFV1	Parkinson disease	Neurodegenerative disease
progesterone	ZBTB33	NDUFS8	Parkinson disease	Neurodegenerative disease
progesterone	ZBTB33	KLC2	Parkinson disease	Neurodegenerative disease
progesterone	ZBTB33	UQCRC2	Parkinson disease	Neurodegenerative disease
progesterone	ZBTB33	TUBB1	Parkinson disease	Neurodegenerative disease
progesterone	ZBTB33	STIP1	Prion disease	Neurodegenerative disease
progesterone	ZBTB33	CYBA	Prion disease	Neurodegenerative disease
progesterone	ZBTB33	NDUFA3	Prion disease	Neurodegenerative disease
progesterone	ZBTB33	NDUFA9	Prion disease	Neurodegenerative disease
progesterone	ZBTB33	NDUFV1	Prion disease	Neurodegenerative disease
progesterone	ZBTB33	NDUFS8	Prion disease	Neurodegenerative disease
progesterone	ZBTB33	KLC2	Prion disease	Neurodegenerative disease
progesterone	ZBTB33	UQCRC2	Prion disease	Neurodegenerative disease
progesterone	ZBTB33	TUBB1	Prion disease	Neurodegenerative disease
sphingosine	HDAC1	AP2S1	Huntington disease	Neurodegenerative disease
sphingosine	HDAC1	CLTC	Huntington disease	Neurodegenerative disease
sphingosine	HDAC1	COX8A	Huntington disease	Neurodegenerative disease
sphingosine	HDAC1	NDUFA3	Huntington disease	Neurodegenerative disease
sphingosine	HDAC1	NDUFB1	Huntington disease	Neurodegenerative disease
sphingosine	HDAC1	NDUFS8	Huntington disease	Neurodegenerative disease
sphingosine	HDAC1	POLR2I	Huntington disease	Neurodegenerative disease
sphingosine	HDAC1	PSMA4	Huntington disease	Neurodegenerative disease
sphingosine	HDAC1	PSMB3	Huntington disease	Neurodegenerative disease
sphingosine	HDAC1	PSMD8	Huntington disease	Neurodegenerative disease
sphingosine	HDAC1	SDHB	Huntington disease	Neurodegenerative disease
sphingosine	HDAC1	COX5A	Huntington disease	Neurodegenerative disease
sphingosine	HDAC1	COX8A	Huntington disease	Neurodegenerative disease
sphingosine	HDAC1	NDUFS7	Huntington disease	Neurodegenerative disease
sphingosine	HDAC1	NDUFB7	Huntington disease	Neurodegenerative disease
sphingosine	HDAC1	NDUFS2	Huntington disease	Neurodegenerative disease
sphingosine	HDAC1	NDUFS6	Huntington disease	Neurodegenerative disease
sphingosine	HDAC1	NDUFS8	Huntington disease	Neurodegenerative disease
sphingosine	HDAC1	NDUFV2	Huntington disease	Neurodegenerative disease
sphingosine	HDAC1	POLR2I	Huntington disease	Neurodegenerative disease
sphingosine	HDAC1	POLR2L	Huntington disease	Neurodegenerative disease
sphingosine	HDAC1	PSMA4	Huntington disease	Neurodegenerative disease
sphingosine	HDAC1	PSMB5	Huntington disease	Neurodegenerative disease
sphingosine	HDAC1	COX8A	Alzheimer disease	Neurodegenerative disease
sphingosine	HDAC1	AKT1	Alzheimer disease	Neurodegenerative disease
sphingosine	HDAC1	NDUFA3	Alzheimer disease	Neurodegenerative disease
sphingosine	HDAC1	NDUFB1	Alzheimer disease	Neurodegenerative disease
sphingosine	HDAC1	NDUFS8	Alzheimer disease	Neurodegenerative disease
sphingosine	HDAC1	MAP2K2	Alzheimer disease	Neurodegenerative disease
sphingosine	HDAC1	PSMA4	Alzheimer disease	Neurodegenerative disease
sphingosine	HDAC1	PSMB3	Alzheimer disease	Neurodegenerative disease
sphingosine	HDAC1	PSMD8	Alzheimer disease	Neurodegenerative disease
sphingosine	HDAC1	SDHB	Alzheimer disease	Neurodegenerative disease
sphingosine	HDAC1	COX5A	Alzheimer disease	Neurodegenerative disease
sphingosine	HDAC1	COX8A	Parkinson disease	Neurodegenerative disease
sphingosine	HDAC1	GNAS	Parkinson disease	Neurodegenerative disease
sphingosine	HDAC1	NDUFS7	Parkinson disease	Neurodegenerative disease
sphingosine	HDAC1	NDUFB7	Parkinson disease	Neurodegenerative disease
sphingosine	HDAC1	NDUFS2	Parkinson disease	Neurodegenerative disease
sphingosine	HDAC1	NDUFS6	Parkinson disease	Neurodegenerative disease
sphingosine	HDAC1	NDUFS8	Parkinson disease	Neurodegenerative disease
sphingosine	HDAC1	NDUFV2	Parkinson disease	Neurodegenerative disease
sphingosine	HDAC1	PSMA4	Parkinson disease	Neurodegenerative disease
sphingosine	HDAC1	PSMB5	Parkinson disease	Neurodegenerative disease
sphingosine	HDAC1	COX8A	Prion disease	Neurodegenerative disease
sphingosine	HDAC1	HSPA8	Prion disease	Neurodegenerative disease
sphingosine	HDAC1	NDUFS7	Prion disease	Neurodegenerative disease
sphingosine	HDAC1	NDUFB7	Prion disease	Neurodegenerative disease
sphingosine	HDAC1	NDUFS2	Prion disease	Neurodegenerative disease
sphingosine	HDAC1	NDUFS6	Prion disease	Neurodegenerative disease
sphingosine	HDAC1	NDUFS8	Prion disease	Neurodegenerative disease
sphingosine	HDAC1	NDUFV2	Prion disease	Neurodegenerative disease
sphingosine	HDAC1	PSMA4	Prion disease	Neurodegenerative disease
sphingosine	HDAC1	PSMB5	Prion disease	Neurodegenerative disease
triptolide	DCP1A	DCTN3	Amyotrophic lateral sclerosis	Neurodegenerative disease
triptolide	DCP1A	COX7B	Amyotrophic lateral sclerosis	Neurodegenerative disease
triptolide	DCP1A	CYC1	Amyotrophic lateral sclerosis	Neurodegenerative disease
triptolide	DCP1A	NUP62	Amyotrophic lateral sclerosis	Neurodegenerative disease
triptolide	DCP1A	NUP43	Amyotrophic lateral sclerosis	Neurodegenerative disease
triptolide	DCP1A	KIF5B	Amyotrophic lateral sclerosis	Neurodegenerative disease
triptolide	DCP1A	PSMA6	Amyotrophic lateral sclerosis	Neurodegenerative disease
triptolide	DCP1A	PSMB4	Amyotrophic lateral sclerosis	Neurodegenerative disease
triptolide	DCP1A	PSMD3	Amyotrophic lateral sclerosis	Neurodegenerative disease
triptolide	DCP1A	SEC13	Amyotrophic lateral sclerosis	Neurodegenerative disease
triptolide	DCP1A	TUBA4A	Amyotrophic lateral sclerosis	Neurodegenerative disease
triptolide	DCP1A	VCP	Amyotrophic lateral sclerosis	Neurodegenerative disease
triptolide	DCP1A	TUBA1A	Amyotrophic lateral sclerosis	Neurodegenerative disease
triptolide	DCP1A	SEH1L	Amyotrophic lateral sclerosis	Neurodegenerative disease
triptolide	DCP1A	RAE1	Amyotrophic lateral sclerosis	Neurodegenerative disease
triptolide	PHF8	DCTN3	Amyotrophic lateral sclerosis	Neurodegenerative disease
triptolide	PHF8	COX7B	Amyotrophic lateral sclerosis	Neurodegenerative disease
triptolide	PHF8	CYC1	Amyotrophic lateral sclerosis	Neurodegenerative disease
triptolide	PHF8	NUP62	Amyotrophic lateral sclerosis	Neurodegenerative disease
triptolide	PHF8	NUP43	Amyotrophic lateral sclerosis	Neurodegenerative disease
triptolide	PHF8	KIF5B	Amyotrophic lateral sclerosis	Neurodegenerative disease
triptolide	PHF8	PSMA6	Amyotrophic lateral sclerosis	Neurodegenerative disease
triptolide	PHF8	PSMB4	Amyotrophic lateral sclerosis	Neurodegenerative disease
triptolide	PHF8	PSMD3	Amyotrophic lateral sclerosis	Neurodegenerative disease
triptolide	PHF8	SEC13	Amyotrophic lateral sclerosis	Neurodegenerative disease
triptolide	PHF8	TUBA4A	Amyotrophic lateral sclerosis	Neurodegenerative disease
triptolide	PHF8	VCP	Amyotrophic lateral sclerosis	Neurodegenerative disease
triptolide	PHF8	TUBA1A	Amyotrophic lateral sclerosis	Neurodegenerative disease
triptolide	PHF8	SEH1L	Amyotrophic lateral sclerosis	Neurodegenerative disease
triptolide	PHF8	RAE1	Amyotrophic lateral sclerosis	Neurodegenerative disease
triptolide	FOXM1	COX7B	Amyotrophic lateral sclerosis	Neurodegenerative disease
triptolide	FOXM1	CYC1	Amyotrophic lateral sclerosis	Neurodegenerative disease
triptolide	FOXM1	NUP62	Amyotrophic lateral sclerosis	Neurodegenerative disease
triptolide	FOXM1	NUP43	Amyotrophic lateral sclerosis	Neurodegenerative disease
triptolide	FOXM1	KIF5B	Amyotrophic lateral sclerosis	Neurodegenerative disease
triptolide	FOXM1	PSMA6	Amyotrophic lateral sclerosis	Neurodegenerative disease
triptolide	FOXM1	PSMB4	Amyotrophic lateral sclerosis	Neurodegenerative disease
triptolide	FOXM1	PSMD3	Amyotrophic lateral sclerosis	Neurodegenerative disease
triptolide	FOXM1	SEC13	Amyotrophic lateral sclerosis	Neurodegenerative disease
triptolide	FOXM1	TUBA4A	Amyotrophic lateral sclerosis	Neurodegenerative disease
triptolide	FOXM1	VCP	Amyotrophic lateral sclerosis	Neurodegenerative disease
triptolide	FOXM1	TUBA1A	Amyotrophic lateral sclerosis	Neurodegenerative disease
triptolide	FOXM1	SEH1L	Amyotrophic lateral sclerosis	Neurodegenerative disease
triptolide	FOXM1	RAE1	Amyotrophic lateral sclerosis	Neurodegenerative disease
triptolide	E2F4	DDIT3	Amyotrophic lateral sclerosis	Neurodegenerative disease
triptolide	E2F4	TUBB	Amyotrophic lateral sclerosis	Neurodegenerative disease
triptolide	E2F4	NXT1	Amyotrophic lateral sclerosis	Neurodegenerative disease
triptolide	E2F4	NRBF2	Amyotrophic lateral sclerosis	Neurodegenerative disease
triptolide	E2F4	PSMD12	Amyotrophic lateral sclerosis	Neurodegenerative disease
triptolide	E2F4	ACTB	Amyotrophic lateral sclerosis	Neurodegenerative disease
triptolide	E2F4	ATG101	Amyotrophic lateral sclerosis	Neurodegenerative disease
triptolide	E2F4	SRSF3	Amyotrophic lateral sclerosis	Neurodegenerative disease
triptolide	E2F4	SRSF7	Amyotrophic lateral sclerosis	Neurodegenerative disease
triptolide	E2F4	XBP1	Amyotrophic lateral sclerosis	Neurodegenerative disease
triptolide	E2F4	RAE1	Amyotrophic lateral sclerosis	Neurodegenerative disease
triptolide	E2F4	COX5A	Amyotrophic lateral sclerosis	Neurodegenerative disease
triptolide	E2F4	EIF2AK3	Amyotrophic lateral sclerosis	Neurodegenerative disease
triptolide	ELK1	DDIT3	Amyotrophic lateral sclerosis	Neurodegenerative disease
triptolide	ELK1	TUBB	Amyotrophic lateral sclerosis	Neurodegenerative disease
triptolide	ELK1	NXT1	Amyotrophic lateral sclerosis	Neurodegenerative disease
triptolide	ELK1	NRBF2	Amyotrophic lateral sclerosis	Neurodegenerative disease
triptolide	ELK1	PSMD12	Amyotrophic lateral sclerosis	Neurodegenerative disease
triptolide	ELK1	ACTB	Amyotrophic lateral sclerosis	Neurodegenerative disease
triptolide	ELK1	ATG101	Amyotrophic lateral sclerosis	Neurodegenerative disease
triptolide	ELK1	SRSF3	Amyotrophic lateral sclerosis	Neurodegenerative disease
triptolide	ELK1	SRSF7	Amyotrophic lateral sclerosis	Neurodegenerative disease
triptolide	ELK1	XBP1	Amyotrophic lateral sclerosis	Neurodegenerative disease
triptolide	ELK1	RAE1	Amyotrophic lateral sclerosis	Neurodegenerative disease
triptolide	ELK1	COX5A	Amyotrophic lateral sclerosis	Neurodegenerative disease
triptolide	ELK1	EIF2AK3	Amyotrophic lateral sclerosis	Neurodegenerative disease
parthenolide	SNAPC1	NUP62	Amyotrophic lateral sclerosis	Neurodegenerative disease
parthenolide	SNAPC1	MAP3K5	Amyotrophic lateral sclerosis	Neurodegenerative disease
parthenolide	SNAPC1	ATF4	Amyotrophic lateral sclerosis	Neurodegenerative disease
parthenolide	SNAPC1	NUP133	Amyotrophic lateral sclerosis	Neurodegenerative disease
parthenolide	SNAPC1	PSMA3	Amyotrophic lateral sclerosis	Neurodegenerative disease
parthenolide	SNAPC1	PSMB1	Amyotrophic lateral sclerosis	Neurodegenerative disease
parthenolide	SNAPC1	PSMB2	Amyotrophic lateral sclerosis	Neurodegenerative disease
parthenolide	SNAPC1	SEC13	Amyotrophic lateral sclerosis	Neurodegenerative disease
parthenolide	SNAPC1	SRSF7	Amyotrophic lateral sclerosis	Neurodegenerative disease
parthenolide	SNAPC1	TUBA4A	Amyotrophic lateral sclerosis	Neurodegenerative disease
parthenolide	SNAPC1	VCP	Amyotrophic lateral sclerosis	Neurodegenerative disease
parthenolide	SNAPC1	XBP1	Amyotrophic lateral sclerosis	Neurodegenerative disease
parthenolide	SNAPC1	NUP85	Amyotrophic lateral sclerosis	Neurodegenerative disease
parthenolide	RCOR1	DDIT3	Amyotrophic lateral sclerosis	Neurodegenerative disease
parthenolide	RCOR1	TUBB	Amyotrophic lateral sclerosis	Neurodegenerative disease
parthenolide	RCOR1	NXT1	Amyotrophic lateral sclerosis	Neurodegenerative disease
parthenolide	RCOR1	PSMD12	Amyotrophic lateral sclerosis	Neurodegenerative disease
parthenolide	RCOR1	ACTB	Amyotrophic lateral sclerosis	Neurodegenerative disease
parthenolide	RCOR1	ATG101	Amyotrophic lateral sclerosis	Neurodegenerative disease
parthenolide	RCOR1	SRSF3	Amyotrophic lateral sclerosis	Neurodegenerative disease
parthenolide	RCOR1	SRSF7	Amyotrophic lateral sclerosis	Neurodegenerative disease
parthenolide	RCOR1	XBP1	Amyotrophic lateral sclerosis	Neurodegenerative disease
parthenolide	RCOR1	RAE1	Amyotrophic lateral sclerosis	Neurodegenerative disease
parthenolide	RCOR1	COX5A	Amyotrophic lateral sclerosis	Neurodegenerative disease
parthenolide	RCOR1	EIF2AK3	Amyotrophic lateral sclerosis	Neurodegenerative disease
parthenolide	ELK1	NXT1	Amyotrophic lateral sclerosis	Neurodegenerative disease
parthenolide	ELK1	NRBF2	Amyotrophic lateral sclerosis	Neurodegenerative disease
parthenolide	ELK1	HNRNPA1	Amyotrophic lateral sclerosis	Neurodegenerative disease
parthenolide	ELK1	ATF4	Amyotrophic lateral sclerosis	Neurodegenerative disease
parthenolide	ELK1	PSMC4	Amyotrophic lateral sclerosis	Neurodegenerative disease
parthenolide	ELK1	PSMD12	Amyotrophic lateral sclerosis	Neurodegenerative disease
parthenolide	ELK1	ATG101	Amyotrophic lateral sclerosis	Neurodegenerative disease
parthenolide	ELK1	SRSF3	Amyotrophic lateral sclerosis	Neurodegenerative disease
parthenolide	ELK1	SRSF7	Amyotrophic lateral sclerosis	Neurodegenerative disease
parthenolide	ELK1	XBP1	Amyotrophic lateral sclerosis	Neurodegenerative disease
parthenolide	ELK1	RAE1	Amyotrophic lateral sclerosis	Neurodegenerative disease
parthenolide	ELK1	EIF2AK3	Amyotrophic lateral sclerosis	Neurodegenerative disease
parthenolide	ZNF711	NUP62	Amyotrophic lateral sclerosis	Neurodegenerative disease
parthenolide	ZNF711	NXT1	Amyotrophic lateral sclerosis	Neurodegenerative disease
parthenolide	ZNF711	NUP88	Amyotrophic lateral sclerosis	Neurodegenerative disease
parthenolide	ZNF711	NUP54	Amyotrophic lateral sclerosis	Neurodegenerative disease
parthenolide	ZNF711	SRSF3	Amyotrophic lateral sclerosis	Neurodegenerative disease
parthenolide	ZNF711	XBP1	Amyotrophic lateral sclerosis	Neurodegenerative disease
parthenolide	ZNF711	NUP85	Amyotrophic lateral sclerosis	Neurodegenerative disease
parthenolide	ZNF711	RAE1	Amyotrophic lateral sclerosis	Neurodegenerative disease
parthenolide	ZNF711	VAPB	Amyotrophic lateral sclerosis	Neurodegenerative disease
parthenolide	ZNF711	EIF2AK3	Amyotrophic lateral sclerosis	Neurodegenerative disease
parthenolide	ZNF711	PSMD6	Amyotrophic lateral sclerosis	Neurodegenerative disease
parthenolide	ELK1	TUBB	Amyotrophic lateral sclerosis	Neurodegenerative disease
parthenolide	ELK1	NXT1	Amyotrophic lateral sclerosis	Neurodegenerative disease
parthenolide	ELK1	NDUFC1	Amyotrophic lateral sclerosis	Neurodegenerative disease
parthenolide	ELK1	NUP88	Amyotrophic lateral sclerosis	Neurodegenerative disease
parthenolide	ELK1	TP53	Amyotrophic lateral sclerosis	Neurodegenerative disease
parthenolide	ELK1	XBP1	Amyotrophic lateral sclerosis	Neurodegenerative disease
parthenolide	ELK1	NUP85	Amyotrophic lateral sclerosis	Neurodegenerative disease
parthenolide	ELK1	RAE1	Amyotrophic lateral sclerosis	Neurodegenerative disease
parthenolide	ELK1	VAPB	Amyotrophic lateral sclerosis	Neurodegenerative disease
parthenolide	ELK1	EIF2AK3	Amyotrophic lateral sclerosis	Neurodegenerative disease
parthenolide	ELK1	PSMD6	Amyotrophic lateral sclerosis	Neurodegenerative disease
parthenolide	SREBF1	DVL2	Pathways of neurodegeneration - multiple diseases	Neurodegenerative disease
parthenolide	SREBF1	NDUFV1	Pathways of neurodegeneration - multiple diseases	Neurodegenerative disease
parthenolide	SREBF1	COX7A2	Pathways of neurodegeneration - multiple diseases	Neurodegenerative disease
parthenolide	SREBF1	UQCRQ	Pathways of neurodegeneration - multiple diseases	Neurodegenerative disease
parthenolide	SREBF1	PLCG1	Pathways of neurodegeneration - multiple diseases	Neurodegenerative disease
parthenolide	SREBF1	NDUFB3	Pathways of neurodegeneration - multiple diseases	Neurodegenerative disease
parthenolide	SREBF1	PSMA6	Pathways of neurodegeneration - multiple diseases	Neurodegenerative disease
parthenolide	SREBF1	PSMB1	Pathways of neurodegeneration - multiple diseases	Neurodegenerative disease
parthenolide	SREBF1	HSD17B10	Pathways of neurodegeneration - multiple diseases	Neurodegenerative disease
parthenolide	SREBF1	NDUFAB1	Pathways of neurodegeneration - multiple diseases	Neurodegenerative disease
parthenolide	SREBF1	NDUFB1	Pathways of neurodegeneration - multiple diseases	Neurodegenerative disease
parthenolide	SREBF1	PSMB6	Pathways of neurodegeneration - multiple diseases	Neurodegenerative disease
parthenolide	SREBF1	NDUFV2	Pathways of neurodegeneration - multiple diseases	Neurodegenerative disease
parthenolide	SREBF1	NDUFB11	Pathways of neurodegeneration - multiple diseases	Neurodegenerative disease
parthenolide	SREBF1	NDUFV1	Parkinson disease	Neurodegenerative disease
parthenolide	SREBF1	COX7A2	Parkinson disease	Neurodegenerative disease
parthenolide	SREBF1	UQCRQ	Parkinson disease	Neurodegenerative disease
parthenolide	SREBF1	PLCG1	Parkinson disease	Neurodegenerative disease
parthenolide	SREBF1	NDUFB3	Parkinson disease	Neurodegenerative disease
parthenolide	SREBF1	PSMA6	Parkinson disease	Neurodegenerative disease
parthenolide	SREBF1	PSMB1	Parkinson disease	Neurodegenerative disease
parthenolide	SREBF1	NDUFAB1	Parkinson disease	Neurodegenerative disease
parthenolide	SREBF1	NDUFB1	Parkinson disease	Neurodegenerative disease
parthenolide	SREBF1	PSMB6	Parkinson disease	Neurodegenerative disease
parthenolide	SREBF1	TP53	Parkinson disease	Neurodegenerative disease
parthenolide	SREBF1	NDUFV2	Parkinson disease	Neurodegenerative disease
parthenolide	SREBF1	NDUFB11	Parkinson disease	Neurodegenerative disease
parthenolide	SREBF1	DVL2	Alzheimer disease	Neurodegenerative disease
parthenolide	SREBF1	NDUFV1	Alzheimer disease	Neurodegenerative disease
parthenolide	SREBF1	COX7A2	Alzheimer disease	Neurodegenerative disease
parthenolide	SREBF1	UQCRQ	Alzheimer disease	Neurodegenerative disease
parthenolide	SREBF1	NDUFB3	Alzheimer disease	Neurodegenerative disease
parthenolide	SREBF1	PSMA6	Alzheimer disease	Neurodegenerative disease
parthenolide	SREBF1	PSMB1	Alzheimer disease	Neurodegenerative disease
parthenolide	SREBF1	HSD17B10	Alzheimer disease	Neurodegenerative disease
parthenolide	SREBF1	NDUFAB1	Alzheimer disease	Neurodegenerative disease
parthenolide	SREBF1	NDUFB1	Alzheimer disease	Neurodegenerative disease
parthenolide	SREBF1	PSMB6	Alzheimer disease	Neurodegenerative disease
parthenolide	SREBF1	NDUFV2	Alzheimer disease	Neurodegenerative disease
parthenolide	SREBF1	NDUFB11	Alzheimer disease	Neurodegenerative disease
parthenolide	JUNB	SQSTM1	Pathways of neurodegeneration - multiple diseases	Neurodegenerative disease
parthenolide	JUNB	PSMC5	Pathways of neurodegeneration - multiple diseases	Neurodegenerative disease
parthenolide	JUNB	DDIT3	Pathways of neurodegeneration - multiple diseases	Neurodegenerative disease
parthenolide	JUNB	PSMD14	Pathways of neurodegeneration - multiple diseases	Neurodegenerative disease
parthenolide	JUNB	MAP1LC3B	Pathways of neurodegeneration - multiple diseases	Neurodegenerative disease
parthenolide	JUNB	DNAL4	Pathways of neurodegeneration - multiple diseases	Neurodegenerative disease
parthenolide	JUNB	TBK1	Pathways of neurodegeneration - multiple diseases	Neurodegenerative disease
parthenolide	JUNB	VAPB	Pathways of neurodegeneration - multiple diseases	Neurodegenerative disease
parthenolide	JUNB	CHRM3	Pathways of neurodegeneration - multiple diseases	Neurodegenerative disease
parthenolide	JUNB	CSF1	Pathways of neurodegeneration - multiple diseases	Neurodegenerative disease
parthenolide	JUNB	PPP3CC	Pathways of neurodegeneration - multiple diseases	Neurodegenerative disease
parthenolide	JUNB	UCHL1	Pathways of neurodegeneration - multiple diseases	Neurodegenerative disease
parthenolide	PAF1	TP53	Huntington disease	Neurodegenerative disease
parthenolide	PAF1	VDAC2	Huntington disease	Neurodegenerative disease
parthenolide	PAF1	PSMB6	Huntington disease	Neurodegenerative disease
parthenolide	PAF1	AP2S1	Huntington disease	Neurodegenerative disease
parthenolide	PAF1	POLR2L	Huntington disease	Neurodegenerative disease
parthenolide	PAF1	COX6A1	Huntington disease	Neurodegenerative disease
parthenolide	PAF1	PSMD14	Huntington disease	Neurodegenerative disease
parthenolide	PAF1	COX8A	Huntington disease	Neurodegenerative disease
parthenolide	PAF1	NDUFS8	Huntington disease	Neurodegenerative disease
parthenolide	PAF1	NDUFA3	Huntington disease	Neurodegenerative disease
parthenolide	PAF1	PSMB1	Huntington disease	Neurodegenerative disease
parthenolide	PAF1	UQCRC1	Huntington disease	Neurodegenerative disease
pinitol	FOXM1	ATF4	Amyotrophic lateral sclerosis	Neurodegenerative disease
pinitol	FOXM1	MAP1LC3B	Amyotrophic lateral sclerosis	Neurodegenerative disease
pinitol	FOXM1	EIF2AK3	Amyotrophic lateral sclerosis	Neurodegenerative disease
pinitol	FOXM1	PSMD4	Amyotrophic lateral sclerosis	Neurodegenerative disease
pinitol	FOXM1	PSMB7	Amyotrophic lateral sclerosis	Neurodegenerative disease
pinitol	FOXM1	SQSTM1	Amyotrophic lateral sclerosis	Neurodegenerative disease
pinitol	FOXM1	PSMD2	Amyotrophic lateral sclerosis	Neurodegenerative disease
pinitol	FOXM1	XBP1	Amyotrophic lateral sclerosis	Neurodegenerative disease
pinitol	FOXM1	PSMC4	Amyotrophic lateral sclerosis	Neurodegenerative disease
pinitol	FOXM1	PSMC2	Amyotrophic lateral sclerosis	Neurodegenerative disease
pinitol	FOXM1	PSMB4	Amyotrophic lateral sclerosis	Neurodegenerative disease
pinitol	FOXM1	WIPI1	Amyotrophic lateral sclerosis	Neurodegenerative disease
pinitol	FOXM1	PSMD13	Amyotrophic lateral sclerosis	Neurodegenerative disease
pinitol	FOXM1	PSMC1	Amyotrophic lateral sclerosis	Neurodegenerative disease
pinitol	FOXM1	PSMD14	Amyotrophic lateral sclerosis	Neurodegenerative disease
pinitol	FOXM1	PSMB6	Amyotrophic lateral sclerosis	Neurodegenerative disease
pinitol	FOXM1	PSMA3	Amyotrophic lateral sclerosis	Neurodegenerative disease
pinitol	FOXM1	PSMB2	Amyotrophic lateral sclerosis	Neurodegenerative disease
pinitol	FOXM1	ATF4	Pathways of neurodegeneration - multiple diseases	Neurodegenerative disease
pinitol	FOXM1	MAP1LC3B	Pathways of neurodegeneration - multiple diseases	Neurodegenerative disease
pinitol	FOXM1	EIF2AK3	Pathways of neurodegeneration - multiple diseases	Neurodegenerative disease
pinitol	FOXM1	PSMD4	Pathways of neurodegeneration - multiple diseases	Neurodegenerative disease
pinitol	FOXM1	PSMB7	Pathways of neurodegeneration - multiple diseases	Neurodegenerative disease
pinitol	FOXM1	SQSTM1	Pathways of neurodegeneration - multiple diseases	Neurodegenerative disease
pinitol	FOXM1	PSMD2	Pathways of neurodegeneration - multiple diseases	Neurodegenerative disease
pinitol	FOXM1	XBP1	Pathways of neurodegeneration - multiple diseases	Neurodegenerative disease
pinitol	FOXM1	PSMC4	Pathways of neurodegeneration - multiple diseases	Neurodegenerative disease
pinitol	FOXM1	PSMC2	Pathways of neurodegeneration - multiple diseases	Neurodegenerative disease
pinitol	FOXM1	PSMB4	Pathways of neurodegeneration - multiple diseases	Neurodegenerative disease
pinitol	FOXM1	WIPI1	Pathways of neurodegeneration - multiple diseases	Neurodegenerative disease
pinitol	FOXM1	PSMD13	Pathways of neurodegeneration - multiple diseases	Neurodegenerative disease
pinitol	FOXM1	PSMC1	Pathways of neurodegeneration - multiple diseases	Neurodegenerative disease
pinitol	FOXM1	PSMD14	Pathways of neurodegeneration - multiple diseases	Neurodegenerative disease
pinitol	FOXM1	PSMB6	Pathways of neurodegeneration - multiple diseases	Neurodegenerative disease
pinitol	FOXM1	PSMA3	Pathways of neurodegeneration - multiple diseases	Neurodegenerative disease
pinitol	FOXM1	PSMB2	Pathways of neurodegeneration - multiple diseases	Neurodegenerative disease
pinitol	FOXM1	ATF4	Alzheimer disease	Neurodegenerative disease
pinitol	FOXM1	EIF2AK3	Alzheimer disease	Neurodegenerative disease
pinitol	FOXM1	PSMD4	Alzheimer disease	Neurodegenerative disease
pinitol	FOXM1	PSMB7	Alzheimer disease	Neurodegenerative disease
pinitol	FOXM1	PSMD2	Alzheimer disease	Neurodegenerative disease
pinitol	FOXM1	XBP1	Alzheimer disease	Neurodegenerative disease
pinitol	FOXM1	PSMC4	Alzheimer disease	Neurodegenerative disease
pinitol	FOXM1	PSMC2	Alzheimer disease	Neurodegenerative disease
pinitol	FOXM1	PSMB4	Alzheimer disease	Neurodegenerative disease
pinitol	FOXM1	WIPI1	Alzheimer disease	Neurodegenerative disease
pinitol	FOXM1	PSMD13	Alzheimer disease	Neurodegenerative disease
pinitol	FOXM1	PSMC1	Alzheimer disease	Neurodegenerative disease
pinitol	FOXM1	PSMD14	Alzheimer disease	Neurodegenerative disease
pinitol	FOXM1	IDE	Alzheimer disease	Neurodegenerative disease
pinitol	FOXM1	PSMB6	Alzheimer disease	Neurodegenerative disease
pinitol	FOXM1	PSMA3	Alzheimer disease	Neurodegenerative disease
pinitol	FOXM1	PSMB2	Alzheimer disease	Neurodegenerative disease
pinitol	DCP1A	ATF4	Amyotrophic lateral sclerosis	Neurodegenerative disease
pinitol	DCP1A	PSMD2	Amyotrophic lateral sclerosis	Neurodegenerative disease
pinitol	DCP1A	MAP1LC3B	Amyotrophic lateral sclerosis	Neurodegenerative disease
pinitol	DCP1A	EIF2AK3	Amyotrophic lateral sclerosis	Neurodegenerative disease
pinitol	DCP1A	PSMB1	Amyotrophic lateral sclerosis	Neurodegenerative disease
pinitol	DCP1A	PSMC4	Amyotrophic lateral sclerosis	Neurodegenerative disease
pinitol	DCP1A	PSMB2	Amyotrophic lateral sclerosis	Neurodegenerative disease
pinitol	DCP1A	PSMD4	Amyotrophic lateral sclerosis	Neurodegenerative disease
pinitol	DCP1A	PSMA3	Amyotrophic lateral sclerosis	Neurodegenerative disease
pinitol	DCP1A	SQSTM1	Amyotrophic lateral sclerosis	Neurodegenerative disease
pinitol	DCP1A	PSMD13	Amyotrophic lateral sclerosis	Neurodegenerative disease
pinitol	DCP1A	XBP1	Amyotrophic lateral sclerosis	Neurodegenerative disease
pinitol	DCP1A	PSMD14	Amyotrophic lateral sclerosis	Neurodegenerative disease
pinitol	DCP1A	PSMB4	Amyotrophic lateral sclerosis	Neurodegenerative disease
pinitol	DCP1A	PSMB6	Amyotrophic lateral sclerosis	Neurodegenerative disease
pinitol	DCP1A	PSMC2	Amyotrophic lateral sclerosis	Neurodegenerative disease
pinitol	DCP1A	ATF4	Pathways of neurodegeneration - multiple diseases	Neurodegenerative disease
pinitol	DCP1A	PSMD2	Pathways of neurodegeneration - multiple diseases	Neurodegenerative disease
pinitol	DCP1A	MAP1LC3B	Pathways of neurodegeneration - multiple diseases	Neurodegenerative disease
pinitol	DCP1A	EIF2AK3	Pathways of neurodegeneration - multiple diseases	Neurodegenerative disease
pinitol	DCP1A	PSMB1	Pathways of neurodegeneration - multiple diseases	Neurodegenerative disease
pinitol	DCP1A	PSMC4	Pathways of neurodegeneration - multiple diseases	Neurodegenerative disease
pinitol	DCP1A	PSMB2	Pathways of neurodegeneration - multiple diseases	Neurodegenerative disease
pinitol	DCP1A	PSMD4	Pathways of neurodegeneration - multiple diseases	Neurodegenerative disease
pinitol	DCP1A	PSMA3	Pathways of neurodegeneration - multiple diseases	Neurodegenerative disease
pinitol	DCP1A	SQSTM1	Pathways of neurodegeneration - multiple diseases	Neurodegenerative disease
pinitol	DCP1A	PSMD13	Pathways of neurodegeneration - multiple diseases	Neurodegenerative disease
pinitol	DCP1A	XBP1	Pathways of neurodegeneration - multiple diseases	Neurodegenerative disease
pinitol	DCP1A	PSMD14	Pathways of neurodegeneration - multiple diseases	Neurodegenerative disease
pinitol	DCP1A	PSMB4	Pathways of neurodegeneration - multiple diseases	Neurodegenerative disease
pinitol	DCP1A	PSMB6	Pathways of neurodegeneration - multiple diseases	Neurodegenerative disease
pinitol	DCP1A	PSMC2	Pathways of neurodegeneration - multiple diseases	Neurodegenerative disease

## Sheet: inflammatory disease
Nature compound	TF	Regulated gene	KEGG pathway	Disease
camptothecin	MEN1	DLG1	T cell receptor signaling pathway	Inflammatory disease
camptothecin	MEN1	GSK3B	T cell receptor signaling pathway	Inflammatory disease
camptothecin	MEN1	NCK1	T cell receptor signaling pathway	Inflammatory disease
camptothecin	MEN1	NFKB1	T cell receptor signaling pathway	Inflammatory disease
camptothecin	MEN1	PAK2	T cell receptor signaling pathway	Inflammatory disease
camptothecin	MEN1	PPP2R2A	T cell receptor signaling pathway	Inflammatory disease
camptothecin	MEN1	PPP2R5A	T cell receptor signaling pathway	Inflammatory disease
camptothecin	MEN1	PPP3CA	T cell receptor signaling pathway	Inflammatory disease
camptothecin	MEN1	PTPN11	T cell receptor signaling pathway	Inflammatory disease
camptothecin	RFX5	HLA-A	Antigen processing and presentation	Inflammatory disease
camptothecin	RFX5	HLA-B	Antigen processing and presentation	Inflammatory disease
camptothecin	RFX5	HLA-C	Antigen processing and presentation	Inflammatory disease
camptothecin	RFX5	HLA-DMA	Antigen processing and presentation	Inflammatory disease
camptothecin	RFX5	HLA-E	Antigen processing and presentation	Inflammatory disease
camptothecin	RFX5	HLA-F	Antigen processing and presentation	Inflammatory disease
camptothecin	RFX5	PSME1	Antigen processing and presentation	Inflammatory disease
camptothecin	RFX5	TAP1	Antigen processing and presentation	Inflammatory disease
camptothecin	TEAD4	HLA-A	Antigen processing and presentation	Inflammatory disease
camptothecin	TEAD4	HLA-B	Antigen processing and presentation	Inflammatory disease
camptothecin	TEAD4	HLA-DMA	Antigen processing and presentation	Inflammatory disease
camptothecin	TEAD4	HLA-E	Antigen processing and presentation	Inflammatory disease
camptothecin	TEAD4	HLA-F	Antigen processing and presentation	Inflammatory disease
camptothecin	TEAD4	PSME1	Antigen processing and presentation	Inflammatory disease
camptothecin	TEAD4	RFX5	Antigen processing and presentation	Inflammatory disease
camptothecin	TEAD4	TAP1	Antigen processing and presentation	Inflammatory disease
camptothecin	PHF8	HLA-B	Antigen processing and presentation	Inflammatory disease
camptothecin	PHF8	HLA-C	Antigen processing and presentation	Inflammatory disease
camptothecin	PHF8	HLA-DMA	Antigen processing and presentation	Inflammatory disease
camptothecin	PHF8	HLA-E	Antigen processing and presentation	Inflammatory disease
camptothecin	PHF8	HLA-F	Antigen processing and presentation	Inflammatory disease
camptothecin	PHF8	PSME1	Antigen processing and presentation	Inflammatory disease
camptothecin	PHF8	TAP1	Antigen processing and presentation	Inflammatory disease
camptothecin	RFX5	HLA-B	Antigen processing and presentation	Inflammatory disease
camptothecin	RFX5	HLA-C	Antigen processing and presentation	Inflammatory disease
camptothecin	RFX5	HLA-DMA	Antigen processing and presentation	Inflammatory disease
camptothecin	RFX5	HLA-E	Antigen processing and presentation	Inflammatory disease
camptothecin	RFX5	HLA-F	Antigen processing and presentation	Inflammatory disease
camptothecin	RFX5	TAP1	Antigen processing and presentation	Inflammatory disease
camptothecin	RAD51	HLA-B	Antigen processing and presentation	Inflammatory disease
camptothecin	RAD51	HLA-C	Antigen processing and presentation	Inflammatory disease
camptothecin	RAD51	HLA-E	Antigen processing and presentation	Inflammatory disease
camptothecin	RAD51	HLA-G	Antigen processing and presentation	Inflammatory disease
camptothecin	RAD51	HSPA6	Antigen processing and presentation	Inflammatory disease
camptothecin	RAD51	TAP1	Antigen processing and presentation	Inflammatory disease
camptothecin	RAD51	CD8A	Antigen processing and presentation	Inflammatory disease
camptothecin	NR3C1	IRF9	NOD-like receptor signaling pathway	Inflammatory disease
camptothecin	NR3C1	GABARAPL2	NOD-like receptor signaling pathway	Inflammatory disease
camptothecin	NR3C1	CXCL2	NOD-like receptor signaling pathway	Inflammatory disease
camptothecin	NR3C1	CXCL3	NOD-like receptor signaling pathway	Inflammatory disease
camptothecin	NR3C1	IRF7	NOD-like receptor signaling pathway	Inflammatory disease
camptothecin	NR3C1	TNF	NOD-like receptor signaling pathway	Inflammatory disease
camptothecin	NR3C1	IKBKE	NOD-like receptor signaling pathway	Inflammatory disease
camptothecin	RFX5	PLK3	C-type lectin receptor signaling pathway	Inflammatory disease
camptothecin	RFX5	IRF1	C-type lectin receptor signaling pathway	Inflammatory disease
camptothecin	RFX5	RELB	C-type lectin receptor signaling pathway	Inflammatory disease
camptothecin	RFX5	BCL3	C-type lectin receptor signaling pathway	Inflammatory disease
camptothecin	RFX5	CCL17	C-type lectin receptor signaling pathway	Inflammatory disease
camptothecin	RFX5	PIK3R3	C-type lectin receptor signaling pathway	Inflammatory disease
camptothecin	RFX5	CALML4	C-type lectin receptor signaling pathway	Inflammatory disease
camptothecin	PHF8	HLA-B	Allograft rejection	Inflammatory disease
camptothecin	PHF8	HLA-C	Allograft rejection	Inflammatory disease
camptothecin	PHF8	HLA-DMA	Allograft rejection	Inflammatory disease
camptothecin	PHF8	HLA-E	Allograft rejection	Inflammatory disease
camptothecin	PHF8	HLA-F	Allograft rejection	Inflammatory disease
camptothecin	PHF8	FAS	Allograft rejection	Inflammatory disease
camptothecin	PHF8	HLA-B	Graft-versus-host disease	Inflammatory disease
camptothecin	PHF8	HLA-C	Graft-versus-host disease	Inflammatory disease
camptothecin	PHF8	HLA-DMA	Graft-versus-host disease	Inflammatory disease
camptothecin	PHF8	HLA-E	Graft-versus-host disease	Inflammatory disease
camptothecin	PHF8	HLA-F	Graft-versus-host disease	Inflammatory disease
camptothecin	PHF8	FAS	Graft-versus-host disease	Inflammatory disease
celastrol	KLF10	FGA	Complement and coagulation cascades	Inflammatory disease
celastrol	KLF10	FGB	Complement and coagulation cascades	Inflammatory disease
celastrol	KLF10	FGG	Complement and coagulation cascades	Inflammatory disease
celastrol	KLF10	CFI	Complement and coagulation cascades	Inflammatory disease
celastrol	KLF10	SERPINA5	Complement and coagulation cascades	Inflammatory disease
celastrol	KLF10	SERPINE2	Complement and coagulation cascades	Inflammatory disease
celastrol	KLF10	C3	Complement and coagulation cascades	Inflammatory disease
celastrol	NIPBL	FGA	Complement and coagulation cascades	Inflammatory disease
celastrol	NIPBL	FGB	Complement and coagulation cascades	Inflammatory disease
celastrol	NIPBL	FGG	Complement and coagulation cascades	Inflammatory disease
celastrol	NIPBL	CFI	Complement and coagulation cascades	Inflammatory disease
celastrol	NIPBL	SERPINA5	Complement and coagulation cascades	Inflammatory disease
celastrol	NIPBL	SERPINE2	Complement and coagulation cascades	Inflammatory disease
celastrol	NIPBL	C3	Complement and coagulation cascades	Inflammatory disease
celastrol	EGR1	FOS	B cell receptor signaling pathway	Inflammatory disease
celastrol	EGR1	INPPL1	B cell receptor signaling pathway	Inflammatory disease
celastrol	EGR1	PIK3R1	B cell receptor signaling pathway	Inflammatory disease
celastrol	EGR1	RAF1	B cell receptor signaling pathway	Inflammatory disease
celastrol	EGR1	RELA	B cell receptor signaling pathway	Inflammatory disease
celastrol	EGR1	CD72	B cell receptor signaling pathway	Inflammatory disease
celastrol	EGR1	FOS	IL-17 signaling pathway	Inflammatory disease
celastrol	EGR1	FOSB	IL-17 signaling pathway	Inflammatory disease
celastrol	EGR1	HSP90AA1	IL-17 signaling pathway	Inflammatory disease
celastrol	EGR1	RELA	IL-17 signaling pathway	Inflammatory disease
celastrol	EGR1	MUC5B	IL-17 signaling pathway	Inflammatory disease
celastrol	EGR1	FOSL1	IL-17 signaling pathway	Inflammatory disease
celastrol	EGR1	EGR2	C-type lectin receptor signaling pathway	Inflammatory disease
celastrol	EGR1	PIK3R1	C-type lectin receptor signaling pathway	Inflammatory disease
celastrol	EGR1	RAF1	C-type lectin receptor signaling pathway	Inflammatory disease
celastrol	EGR1	RELA	C-type lectin receptor signaling pathway	Inflammatory disease
celastrol	EGR1	BCL3	C-type lectin receptor signaling pathway	Inflammatory disease
celastrol	EGR1	CBLB	C-type lectin receptor signaling pathway	Inflammatory disease
colchicine	KLF9	HRAS	B cell receptor signaling pathway	Inflammatory disease
colchicine	KLF9	INPPL1	B cell receptor signaling pathway	Inflammatory disease
colchicine	KLF9	PLCG2	B cell receptor signaling pathway	Inflammatory disease
colchicine	KLF9	CD19	B cell receptor signaling pathway	Inflammatory disease
colchicine	KLF9	CD79A	B cell receptor signaling pathway	Inflammatory disease
colchicine	KLF9	CD79B	B cell receptor signaling pathway	Inflammatory disease
colchicine	KLF9	CD81	B cell receptor signaling pathway	Inflammatory disease
colchicine	AR	FOXO3	Chemokine signaling pathway	Inflammatory disease
colchicine	AR	MAP2K1	Chemokine signaling pathway	Inflammatory disease
colchicine	AR	CCL2	Chemokine signaling pathway	Inflammatory disease
colchicine	AR	CCL4	Chemokine signaling pathway	Inflammatory disease
colchicine	AR	CCL8	Chemokine signaling pathway	Inflammatory disease
colchicine	AR	SHC1	Chemokine signaling pathway	Inflammatory disease
genistein	KLF9	MMP9	Leukocyte transendothelial migration	Inflammatory disease
genistein	KLF9	PLCG2	Leukocyte transendothelial migration	Inflammatory disease
genistein	KLF9	PRKCA	Leukocyte transendothelial migration	Inflammatory disease
genistein	KLF9	RAP1B	Leukocyte transendothelial migration	Inflammatory disease
genistein	KLF9	ACTN4	Leukocyte transendothelial migration	Inflammatory disease
genistein	KLF9	ACTN1	Leukocyte transendothelial migration	Inflammatory disease
genistein	TCF7L2	HRAS	B cell receptor signaling pathway	Inflammatory disease
genistein	TCF7L2	INPPL1	B cell receptor signaling pathway	Inflammatory disease
genistein	TCF7L2	PLCG2	B cell receptor signaling pathway	Inflammatory disease
genistein	TCF7L2	CD19	B cell receptor signaling pathway	Inflammatory disease
genistein	TCF7L2	CD79A	B cell receptor signaling pathway	Inflammatory disease
genistein	TCF7L2	CD79B	B cell receptor signaling pathway	Inflammatory disease
genistein	RARA	HRAS	B cell receptor signaling pathway	Inflammatory disease
genistein	RARA	INPPL1	B cell receptor signaling pathway	Inflammatory disease
genistein	RARA	PLCG2	B cell receptor signaling pathway	Inflammatory disease
genistein	RARA	CD19	B cell receptor signaling pathway	Inflammatory disease
genistein	RARA	CD79A	B cell receptor signaling pathway	Inflammatory disease
genistein	RARA	CD79B	B cell receptor signaling pathway	Inflammatory disease
genistein	KLF9	PLCG2	Platelet activation	Inflammatory disease
genistein	KLF9	PPP1CB	Platelet activation	Inflammatory disease
genistein	KLF9	RAP1B	Platelet activation	Inflammatory disease
genistein	KLF9	VAMP8	Platelet activation	Inflammatory disease
genistein	KLF9	SNAP23	Platelet activation	Inflammatory disease
genistein	TCF7L2	PLCG2	Leukocyte transendothelial migration	Inflammatory disease
genistein	TCF7L2	PRKCA	Leukocyte transendothelial migration	Inflammatory disease
genistein	TCF7L2	RAP1B	Leukocyte transendothelial migration	Inflammatory disease
genistein	TCF7L2	ACTN4	Leukocyte transendothelial migration	Inflammatory disease
genistein	TCF7L2	ACTN1	Leukocyte transendothelial migration	Inflammatory disease
genistein	TCF7L2	PLCG2	Platelet activation	Inflammatory disease
genistein	TCF7L2	PPP1CB	Platelet activation	Inflammatory disease
genistein	TCF7L2	RAP1B	Platelet activation	Inflammatory disease
genistein	TCF7L2	VAMP8	Platelet activation	Inflammatory disease
genistein	TCF7L2	SNAP23	Platelet activation	Inflammatory disease
genistein	AR	IFNGR1	Natural killer cell mediated cytotoxicity	Inflammatory disease
genistein	AR	MICB	Natural killer cell mediated cytotoxicity	Inflammatory disease
genistein	AR	MAP2K1	Natural killer cell mediated cytotoxicity	Inflammatory disease
genistein	AR	SHC1	Natural killer cell mediated cytotoxicity	Inflammatory disease
genistein	AR	IFNGR1	Inflammatory bowel disease	Inflammatory disease
genistein	AR	IL4R	Inflammatory bowel disease	Inflammatory disease
genistein	AR	JUN	Inflammatory bowel disease	Inflammatory disease
genistein	SMARCA5	ADCY1	Chemokine signaling pathway	Inflammatory disease
genistein	SMARCA5	GNAI2	Chemokine signaling pathway	Inflammatory disease
genistein	SMARCA5	KRAS	Chemokine signaling pathway	Inflammatory disease
genistein	SMARCA5	NFKB1	Chemokine signaling pathway	Inflammatory disease
genistein	SMARCA5	NFKBIA	Chemokine signaling pathway	Inflammatory disease
genistein	SMARCA5	PRKCD	Chemokine signaling pathway	Inflammatory disease
genistein	SMARCA5	RAF1	Chemokine signaling pathway	Inflammatory disease
genistein	SMARCA5	CCL13	Chemokine signaling pathway	Inflammatory disease
genistein	RCOR1	ADCY1	Chemokine signaling pathway	Inflammatory disease
genistein	RCOR1	GNAI2	Chemokine signaling pathway	Inflammatory disease
genistein	RCOR1	GNG7	Chemokine signaling pathway	Inflammatory disease
genistein	RCOR1	NFKB1	Chemokine signaling pathway	Inflammatory disease
genistein	RCOR1	NFKBIA	Chemokine signaling pathway	Inflammatory disease
genistein	RCOR1	PRKCD	Chemokine signaling pathway	Inflammatory disease
genistein	RCOR1	RAF1	Chemokine signaling pathway	Inflammatory disease
genistein	KDM5B	ADCY1	Chemokine signaling pathway	Inflammatory disease
genistein	KDM5B	GNAI2	Chemokine signaling pathway	Inflammatory disease
genistein	KDM5B	KRAS	Chemokine signaling pathway	Inflammatory disease
genistein	KDM5B	NFKBIA	Chemokine signaling pathway	Inflammatory disease
genistein	KDM5B	PRKCD	Chemokine signaling pathway	Inflammatory disease
genistein	KDM5B	RAF1	Chemokine signaling pathway	Inflammatory disease
genistein	SMARCA5	ITPR3	C-type lectin receptor signaling pathway	Inflammatory disease
genistein	SMARCA5	KRAS	C-type lectin receptor signaling pathway	Inflammatory disease
genistein	SMARCA5	NFKB1	C-type lectin receptor signaling pathway	Inflammatory disease
genistein	SMARCA5	NFKBIA	C-type lectin receptor signaling pathway	Inflammatory disease
genistein	SMARCA5	PRKCD	C-type lectin receptor signaling pathway	Inflammatory disease
genistein	SMARCA5	RAF1	C-type lectin receptor signaling pathway	Inflammatory disease
genistein	SMARCA5	CYBA	NOD-like receptor signaling pathway	Inflammatory disease
genistein	SMARCA5	TAB2	NOD-like receptor signaling pathway	Inflammatory disease
genistein	SMARCA5	ITPR3	NOD-like receptor signaling pathway	Inflammatory disease
genistein	SMARCA5	NFKB1	NOD-like receptor signaling pathway	Inflammatory disease
genistein	SMARCA5	NFKBIA	NOD-like receptor signaling pathway	Inflammatory disease
genistein	SMARCA5	PRKCD	NOD-like receptor signaling pathway	Inflammatory disease
homoharringtonine	NIPBL	FOSB	IL-17 signaling pathway	Inflammatory disease
homoharringtonine	NIPBL	CXCL2	IL-17 signaling pathway	Inflammatory disease
homoharringtonine	NIPBL	CXCL3	IL-17 signaling pathway	Inflammatory disease
homoharringtonine	NIPBL	CXCL8	IL-17 signaling pathway	Inflammatory disease
homoharringtonine	NIPBL	JUN	IL-17 signaling pathway	Inflammatory disease
homoharringtonine	NIPBL	NFKB1	IL-17 signaling pathway	Inflammatory disease
homoharringtonine	NIPBL	NFKBIA	IL-17 signaling pathway	Inflammatory disease
homoharringtonine	NIPBL	PTGS2	IL-17 signaling pathway	Inflammatory disease
homoharringtonine	NIPBL	CCL2	IL-17 signaling pathway	Inflammatory disease
homoharringtonine	NIPBL	FOSL1	IL-17 signaling pathway	Inflammatory disease
homoharringtonine	NIPBL	FOS	IL-17 signaling pathway	Inflammatory disease
homoharringtonine	NIPBL	FOSB	IL-17 signaling pathway	Inflammatory disease
homoharringtonine	NIPBL	CXCL2	IL-17 signaling pathway	Inflammatory disease
homoharringtonine	NIPBL	CXCL3	IL-17 signaling pathway	Inflammatory disease
homoharringtonine	NIPBL	CXCL8	IL-17 signaling pathway	Inflammatory disease
homoharringtonine	NIPBL	JUN	IL-17 signaling pathway	Inflammatory disease
homoharringtonine	NIPBL	NFKB1	IL-17 signaling pathway	Inflammatory disease
homoharringtonine	NIPBL	NFKBIA	IL-17 signaling pathway	Inflammatory disease
homoharringtonine	NIPBL	PTGS2	IL-17 signaling pathway	Inflammatory disease
homoharringtonine	NIPBL	FOSL1	IL-17 signaling pathway	Inflammatory disease
homoharringtonine	NIPBL	CXCL2	NOD-like receptor signaling pathway	Inflammatory disease
homoharringtonine	NIPBL	CXCL3	NOD-like receptor signaling pathway	Inflammatory disease
homoharringtonine	NIPBL	CXCL8	NOD-like receptor signaling pathway	Inflammatory disease
homoharringtonine	NIPBL	JUN	NOD-like receptor signaling pathway	Inflammatory disease
homoharringtonine	NIPBL	NFKB1	NOD-like receptor signaling pathway	Inflammatory disease
homoharringtonine	NIPBL	NFKBIA	NOD-like receptor signaling pathway	Inflammatory disease
homoharringtonine	NIPBL	NFKBIB	NOD-like receptor signaling pathway	Inflammatory disease
homoharringtonine	NIPBL	CCL2	NOD-like receptor signaling pathway	Inflammatory disease
homoharringtonine	NIPBL	RIPK1	NOD-like receptor signaling pathway	Inflammatory disease
homoharringtonine	NIPBL	FOXO3	Chemokine signaling pathway	Inflammatory disease
homoharringtonine	NIPBL	GNAI1	Chemokine signaling pathway	Inflammatory disease
homoharringtonine	NIPBL	CXCL2	Chemokine signaling pathway	Inflammatory disease
homoharringtonine	NIPBL	CXCL3	Chemokine signaling pathway	Inflammatory disease
homoharringtonine	NIPBL	CXCL8	Chemokine signaling pathway	Inflammatory disease
homoharringtonine	NIPBL	NFKB1	Chemokine signaling pathway	Inflammatory disease
homoharringtonine	NIPBL	NFKBIA	Chemokine signaling pathway	Inflammatory disease
homoharringtonine	NIPBL	NFKBIB	Chemokine signaling pathway	Inflammatory disease
homoharringtonine	NIPBL	CCL2	Chemokine signaling pathway	Inflammatory disease
homoharringtonine	TCF7L2	TXNIP	NOD-like receptor signaling pathway	Inflammatory disease
homoharringtonine	TCF7L2	GBP1	NOD-like receptor signaling pathway	Inflammatory disease
homoharringtonine	TCF7L2	GBP2	NOD-like receptor signaling pathway	Inflammatory disease
homoharringtonine	TCF7L2	BIRC3	NOD-like receptor signaling pathway	Inflammatory disease
homoharringtonine	TCF7L2	JUN	NOD-like receptor signaling pathway	Inflammatory disease
homoharringtonine	TCF7L2	NFKBIA	NOD-like receptor signaling pathway	Inflammatory disease
homoharringtonine	TCF7L2	NFKBIB	NOD-like receptor signaling pathway	Inflammatory disease
homoharringtonine	TCF7L2	CCL2	NOD-like receptor signaling pathway	Inflammatory disease
homoharringtonine	TCF7L2	IKBKE	NOD-like receptor signaling pathway	Inflammatory disease
homoharringtonine	NIPBL	IRF1	C-type lectin receptor signaling pathway	Inflammatory disease
homoharringtonine	NIPBL	JUN	C-type lectin receptor signaling pathway	Inflammatory disease
homoharringtonine	NIPBL	NFKB1	C-type lectin receptor signaling pathway	Inflammatory disease
homoharringtonine	NIPBL	NFKB2	C-type lectin receptor signaling pathway	Inflammatory disease
homoharringtonine	NIPBL	NFKBIA	C-type lectin receptor signaling pathway	Inflammatory disease
homoharringtonine	NIPBL	PTGS2	C-type lectin receptor signaling pathway	Inflammatory disease
homoharringtonine	NIPBL	RELB	C-type lectin receptor signaling pathway	Inflammatory disease
homoharringtonine	NIPBL	BCL3	C-type lectin receptor signaling pathway	Inflammatory disease
homoharringtonine	BHLHE40	FOSB	IL-17 signaling pathway	Inflammatory disease
homoharringtonine	BHLHE40	CXCL2	IL-17 signaling pathway	Inflammatory disease
homoharringtonine	BHLHE40	CXCL3	IL-17 signaling pathway	Inflammatory disease
homoharringtonine	BHLHE40	PTGS2	IL-17 signaling pathway	Inflammatory disease
homoharringtonine	BHLHE40	CCL2	IL-17 signaling pathway	Inflammatory disease
homoharringtonine	BHLHE40	CCL20	IL-17 signaling pathway	Inflammatory disease
homoharringtonine	BHLHE40	TNFAIP3	IL-17 signaling pathway	Inflammatory disease
homoharringtonine	BHLHE40	FOSL1	IL-17 signaling pathway	Inflammatory disease
homoharringtonine	BHLHE40	CXCL2	NOD-like receptor signaling pathway	Inflammatory disease
homoharringtonine	BHLHE40	CXCL3	NOD-like receptor signaling pathway	Inflammatory disease
homoharringtonine	BHLHE40	BIRC2	NOD-like receptor signaling pathway	Inflammatory disease
homoharringtonine	BHLHE40	BIRC3	NOD-like receptor signaling pathway	Inflammatory disease
homoharringtonine	BHLHE40	NFKBIB	NOD-like receptor signaling pathway	Inflammatory disease
homoharringtonine	BHLHE40	CCL2	NOD-like receptor signaling pathway	Inflammatory disease
homoharringtonine	BHLHE40	TNFAIP3	NOD-like receptor signaling pathway	Inflammatory disease
homoharringtonine	BHLHE40	RIPK1	NOD-like receptor signaling pathway	Inflammatory disease
homoharringtonine	NIPBL	IRF1	C-type lectin receptor signaling pathway	Inflammatory disease
homoharringtonine	NIPBL	JUN	C-type lectin receptor signaling pathway	Inflammatory disease
homoharringtonine	NIPBL	NFKB1	C-type lectin receptor signaling pathway	Inflammatory disease
homoharringtonine	NIPBL	NFKB2	C-type lectin receptor signaling pathway	Inflammatory disease
homoharringtonine	NIPBL	NFKBIA	C-type lectin receptor signaling pathway	Inflammatory disease
homoharringtonine	NIPBL	PTGS2	C-type lectin receptor signaling pathway	Inflammatory disease
homoharringtonine	NIPBL	RELB	C-type lectin receptor signaling pathway	Inflammatory disease
homoharringtonine	NIPBL	BCL3	C-type lectin receptor signaling pathway	Inflammatory disease
homoharringtonine	NIPBL	CXCL2	NOD-like receptor signaling pathway	Inflammatory disease
homoharringtonine	NIPBL	CXCL3	NOD-like receptor signaling pathway	Inflammatory disease
homoharringtonine	NIPBL	BIRC2	NOD-like receptor signaling pathway	Inflammatory disease
homoharringtonine	NIPBL	CXCL8	NOD-like receptor signaling pathway	Inflammatory disease
homoharringtonine	NIPBL	JUN	NOD-like receptor signaling pathway	Inflammatory disease
homoharringtonine	NIPBL	NFKB1	NOD-like receptor signaling pathway	Inflammatory disease
homoharringtonine	NIPBL	NFKBIA	NOD-like receptor signaling pathway	Inflammatory disease
homoharringtonine	NIPBL	NFKBIB	NOD-like receptor signaling pathway	Inflammatory disease
triptolide	CHD1	CCR7	Chemokine signaling pathway	Inflammatory disease
triptolide	CHD1	CRKL	Chemokine signaling pathway	Inflammatory disease
triptolide	CHD1	FOXO3	Chemokine signaling pathway	Inflammatory disease
triptolide	CHD1	ITK	Chemokine signaling pathway	Inflammatory disease
triptolide	CHD1	NFKBIA	Chemokine signaling pathway	Inflammatory disease
triptolide	CHD1	PIK3CB	Chemokine signaling pathway	Inflammatory disease
triptolide	CHD1	RELA	Chemokine signaling pathway	Inflammatory disease
triptolide	NRF1	CCR7	Chemokine signaling pathway	Inflammatory disease
triptolide	NRF1	CRKL	Chemokine signaling pathway	Inflammatory disease
triptolide	NRF1	FOXO3	Chemokine signaling pathway	Inflammatory disease
triptolide	NRF1	ITK	Chemokine signaling pathway	Inflammatory disease
triptolide	NRF1	NFKBIA	Chemokine signaling pathway	Inflammatory disease
triptolide	NRF1	PIK3CB	Chemokine signaling pathway	Inflammatory disease
triptolide	NRF1	RELA	Chemokine signaling pathway	Inflammatory disease
triptolide	REST	CCR7	Chemokine signaling pathway	Inflammatory disease
triptolide	REST	CRKL	Chemokine signaling pathway	Inflammatory disease
triptolide	REST	FOXO3	Chemokine signaling pathway	Inflammatory disease
triptolide	REST	ITK	Chemokine signaling pathway	Inflammatory disease
triptolide	REST	NFKBIA	Chemokine signaling pathway	Inflammatory disease
triptolide	REST	PIK3CB	Chemokine signaling pathway	Inflammatory disease
triptolide	REST	RELA	Chemokine signaling pathway	Inflammatory disease
triptolide	ZHX2	CCR7	Chemokine signaling pathway	Inflammatory disease
triptolide	ZHX2	CRKL	Chemokine signaling pathway	Inflammatory disease
triptolide	ZHX2	FOXO3	Chemokine signaling pathway	Inflammatory disease
triptolide	ZHX2	ITK	Chemokine signaling pathway	Inflammatory disease
triptolide	ZHX2	NFKBIA	Chemokine signaling pathway	Inflammatory disease
triptolide	ZHX2	PIK3CB	Chemokine signaling pathway	Inflammatory disease
triptolide	ZHX2	RELA	Chemokine signaling pathway	Inflammatory disease
triptolide	SMAD3	CEBPB	IL-17 signaling pathway	Inflammatory disease
triptolide	SMAD3	JUND	IL-17 signaling pathway	Inflammatory disease
triptolide	SMAD3	NFKBIA	IL-17 signaling pathway	Inflammatory disease
triptolide	SMAD3	MAPK7	IL-17 signaling pathway	Inflammatory disease
triptolide	SMAD3	CCL2	IL-17 signaling pathway	Inflammatory disease
triptolide	SMAD3	FOSL1	IL-17 signaling pathway	Inflammatory disease
triptolide	SMAD3	CASP8	IL-17 signaling pathway	Inflammatory disease
triptolide	JUND	CCR7	Chemokine signaling pathway	Inflammatory disease
triptolide	JUND	CRKL	Chemokine signaling pathway	Inflammatory disease
triptolide	JUND	FOXO3	Chemokine signaling pathway	Inflammatory disease
triptolide	JUND	NFKBIA	Chemokine signaling pathway	Inflammatory disease
triptolide	JUND	PIK3CB	Chemokine signaling pathway	Inflammatory disease
triptolide	JUND	RELA	Chemokine signaling pathway	Inflammatory disease
triptolide	PTPN11	CEBPB	IL-17 signaling pathway	Inflammatory disease
triptolide	PTPN11	TAB2	IL-17 signaling pathway	Inflammatory disease
triptolide	PTPN11	NFKBIA	IL-17 signaling pathway	Inflammatory disease
triptolide	PTPN11	MAPK6	IL-17 signaling pathway	Inflammatory disease
triptolide	PTPN11	CXCL6	IL-17 signaling pathway	Inflammatory disease
triptolide	PTPN11	TRAF4	IL-17 signaling pathway	Inflammatory disease
triptolide	NIPBL	CEBPB	IL-17 signaling pathway	Inflammatory disease
triptolide	NIPBL	TAB2	IL-17 signaling pathway	Inflammatory disease
triptolide	NIPBL	NFKBIA	IL-17 signaling pathway	Inflammatory disease
triptolide	NIPBL	MAPK6	IL-17 signaling pathway	Inflammatory disease
triptolide	NIPBL	CXCL6	IL-17 signaling pathway	Inflammatory disease
triptolide	NIPBL	TRAF4	IL-17 signaling pathway	Inflammatory disease
triptolide	NCAPG	CEBPB	IL-17 signaling pathway	Inflammatory disease
triptolide	NCAPG	IL17B	IL-17 signaling pathway	Inflammatory disease
triptolide	NCAPG	MUC5AC	IL-17 signaling pathway	Inflammatory disease
triptolide	NCAPG	NFKBIA	IL-17 signaling pathway	Inflammatory disease
triptolide	NCAPG	MAPK6	IL-17 signaling pathway	Inflammatory disease
triptolide	NCAPG	MUC5B	IL-17 signaling pathway	Inflammatory disease
triptolide	RCOR1	CEBPB	IL-17 signaling pathway	Inflammatory disease
triptolide	RCOR1	IL17B	IL-17 signaling pathway	Inflammatory disease
triptolide	RCOR1	MUC5AC	IL-17 signaling pathway	Inflammatory disease
triptolide	RCOR1	NFKBIA	IL-17 signaling pathway	Inflammatory disease
triptolide	RCOR1	MAPK6	IL-17 signaling pathway	Inflammatory disease
triptolide	RCOR1	MUC5B	IL-17 signaling pathway	Inflammatory disease
xanthohumol	JUND	CXCL2	IL-17 signaling pathway	Inflammatory disease
xanthohumol	JUND	CXCL3	IL-17 signaling pathway	Inflammatory disease
xanthohumol	JUND	CXCL8	IL-17 signaling pathway	Inflammatory disease
xanthohumol	JUND	JUN	IL-17 signaling pathway	Inflammatory disease
xanthohumol	JUND	MMP9	IL-17 signaling pathway	Inflammatory disease
xanthohumol	JUND	CCL20	IL-17 signaling pathway	Inflammatory disease
xanthohumol	JUND	FOSL1	IL-17 signaling pathway	Inflammatory disease
xanthohumol	JUND	IL6R	Th17 cell differentiation	Inflammatory disease
xanthohumol	JUND	JUN	Th17 cell differentiation	Inflammatory disease
xanthohumol	JUND	NFATC1	Th17 cell differentiation	Inflammatory disease
xanthohumol	JUND	NFKBIB	Th17 cell differentiation	Inflammatory disease
xanthohumol	JUND	NFKBIE	Th17 cell differentiation	Inflammatory disease
xanthohumol	JUND	CD3D	Th17 cell differentiation	Inflammatory disease
xanthohumol	JUND	CXCL2	NOD-like receptor signaling pathway	Inflammatory disease
xanthohumol	JUND	CXCL3	NOD-like receptor signaling pathway	Inflammatory disease
xanthohumol	JUND	CXCL8	NOD-like receptor signaling pathway	Inflammatory disease
xanthohumol	JUND	JUN	NOD-like receptor signaling pathway	Inflammatory disease
xanthohumol	JUND	NFKBIB	NOD-like receptor signaling pathway	Inflammatory disease
xanthohumol	JUND	TRPV2	NOD-like receptor signaling pathway	Inflammatory disease
xanthohumol	JUND	CXCL2	Chemokine signaling pathway	Inflammatory disease
xanthohumol	JUND	CXCL3	Chemokine signaling pathway	Inflammatory disease
xanthohumol	JUND	CXCL8	Chemokine signaling pathway	Inflammatory disease
xanthohumol	JUND	NFKBIB	Chemokine signaling pathway	Inflammatory disease
xanthohumol	JUND	PTK2	Chemokine signaling pathway	Inflammatory disease
xanthohumol	JUND	CCL20	Chemokine signaling pathway	Inflammatory disease
xanthohumol	JUND	JUN	Th1 and Th2 cell differentiation	Inflammatory disease
xanthohumol	JUND	NFATC1	Th1 and Th2 cell differentiation	Inflammatory disease
xanthohumol	JUND	NFKBIB	Th1 and Th2 cell differentiation	Inflammatory disease
xanthohumol	JUND	NFKBIE	Th1 and Th2 cell differentiation	Inflammatory disease
xanthohumol	JUND	CD3D	Th1 and Th2 cell differentiation	Inflammatory disease
xanthohumol	JUND	CXCL2	Rheumatoid arthritis	Inflammatory disease
xanthohumol	JUND	CXCL3	Rheumatoid arthritis	Inflammatory disease
xanthohumol	JUND	CXCL8	Rheumatoid arthritis	Inflammatory disease
xanthohumol	JUND	JUN	Rheumatoid arthritis	Inflammatory disease
xanthohumol	JUND	CCL20	Rheumatoid arthritis	Inflammatory disease
xanthohumol	JUND	JUN	T cell receptor signaling pathway	Inflammatory disease
xanthohumol	JUND	NFATC1	T cell receptor signaling pathway	Inflammatory disease
xanthohumol	JUND	NFKBIB	T cell receptor signaling pathway	Inflammatory disease
xanthohumol	JUND	NFKBIE	T cell receptor signaling pathway	Inflammatory disease
xanthohumol	JUND	CD3D	T cell receptor signaling pathway	Inflammatory disease
xanthohumol	JUND	JUN	B cell receptor signaling pathway	Inflammatory disease
xanthohumol	JUND	NFATC1	B cell receptor signaling pathway	Inflammatory disease
xanthohumol	JUND	NFKBIB	B cell receptor signaling pathway	Inflammatory disease
xanthohumol	JUND	NFKBIE	B cell receptor signaling pathway	Inflammatory disease

## Sheet: cancer
Nature compound	TF	Regulated gene	KEGG pathway	Disease
camptothecin	KLF4	HDAC5	MicroRNAs in cancer	Cancer
camptothecin	KLF4	CDKN1A	MicroRNAs in cancer	Cancer
camptothecin	KLF4	CRKL	MicroRNAs in cancer	Cancer
camptothecin	KLF4	FGFR3	MicroRNAs in cancer	Cancer
camptothecin	KLF4	PDGFA	MicroRNAs in cancer	Cancer
camptothecin	KLF4	SERPINB5	MicroRNAs in cancer	Cancer
camptothecin	KLF4	DDIT4	MicroRNAs in cancer	Cancer
camptothecin	KLF4	BAK1	MicroRNAs in cancer	Cancer
camptothecin	KLF4	VEGFA	MicroRNAs in cancer	Cancer
camptothecin	KLF4	TP63	MicroRNAs in cancer	Cancer
camptothecin	KLF4	CD44	MicroRNAs in cancer	Cancer
camptothecin	AUTS2	CDK2	Viral carcinogenesis	Cancer
camptothecin	AUTS2	EGR2	Viral carcinogenesis	Cancer
camptothecin	AUTS2	GTF2B	Viral carcinogenesis	Cancer
camptothecin	AUTS2	HLA-A	Viral carcinogenesis	Cancer
camptothecin	AUTS2	HLA-B	Viral carcinogenesis	Cancer
camptothecin	AUTS2	HLA-E	Viral carcinogenesis	Cancer
camptothecin	AUTS2	PKM	Viral carcinogenesis	Cancer
camptothecin	AUTS2	BAX	Viral carcinogenesis	Cancer
camptothecin	AUTS2	TRAF1	Viral carcinogenesis	Cancer
camptothecin	AUTS2	IKBKG	Viral carcinogenesis	Cancer
camptothecin	AUTS2	CCNE1	Viral carcinogenesis	Cancer
camptothecin	RFX5	CDKN1A	Transcriptional misregulation in cancer	Cancer
camptothecin	RFX5	CSF1R	Transcriptional misregulation in cancer	Cancer
camptothecin	RFX5	DDB2	Transcriptional misregulation in cancer	Cancer
camptothecin	RFX5	GADD45A	Transcriptional misregulation in cancer	Cancer
camptothecin	RFX5	JUP	Transcriptional misregulation in cancer	Cancer
camptothecin	RFX5	MDM2	Transcriptional misregulation in cancer	Cancer
camptothecin	RFX5	BAX	Transcriptional misregulation in cancer	Cancer
camptothecin	RFX5	SPINT1	Transcriptional misregulation in cancer	Cancer
camptothecin	RFX5	TP53	Transcriptional misregulation in cancer	Cancer
camptothecin	RFX5	CDKN1A	Viral carcinogenesis	Cancer
camptothecin	RFX5	IRF9	Viral carcinogenesis	Cancer
camptothecin	RFX5	HLA-B	Viral carcinogenesis	Cancer
camptothecin	RFX5	HLA-C	Viral carcinogenesis	Cancer
camptothecin	RFX5	HLA-E	Viral carcinogenesis	Cancer
camptothecin	RFX5	HLA-F	Viral carcinogenesis	Cancer
camptothecin	RFX5	MDM2	Viral carcinogenesis	Cancer
camptothecin	RFX5	BAX	Viral carcinogenesis	Cancer
camptothecin	RFX5	TP53	Viral carcinogenesis	Cancer
camptothecin	RFX5	CDKN1A	Viral carcinogenesis	Cancer
camptothecin	RFX5	IRF9	Viral carcinogenesis	Cancer
camptothecin	RFX5	HLA-A	Viral carcinogenesis	Cancer
camptothecin	RFX5	HLA-B	Viral carcinogenesis	Cancer
camptothecin	RFX5	HLA-C	Viral carcinogenesis	Cancer
camptothecin	RFX5	HLA-E	Viral carcinogenesis	Cancer
camptothecin	RFX5	HLA-F	Viral carcinogenesis	Cancer
camptothecin	RFX5	BAX	Viral carcinogenesis	Cancer
camptothecin	RFX5	TP53	Viral carcinogenesis	Cancer
camptothecin	NCAPG2	HDAC5	MicroRNAs in cancer	Cancer
camptothecin	NCAPG2	CDKN1A	MicroRNAs in cancer	Cancer
camptothecin	NCAPG2	CRKL	MicroRNAs in cancer	Cancer
camptothecin	NCAPG2	FGFR3	MicroRNAs in cancer	Cancer
camptothecin	NCAPG2	PDGFA	MicroRNAs in cancer	Cancer
camptothecin	NCAPG2	DDIT4	MicroRNAs in cancer	Cancer
camptothecin	NCAPG2	VEGFA	MicroRNAs in cancer	Cancer
camptothecin	NCAPG2	TP63	MicroRNAs in cancer	Cancer
camptothecin	NCAPG2	CD44	MicroRNAs in cancer	Cancer
camptothecin	MEN1	CSNK1A1	Hepatocellular carcinoma	Cancer
camptothecin	MEN1	EGFR	Hepatocellular carcinoma	Cancer
camptothecin	MEN1	GSK3B	Hepatocellular carcinoma	Cancer
camptothecin	MEN1	SMAD3	Hepatocellular carcinoma	Cancer
camptothecin	MEN1	MET	Hepatocellular carcinoma	Cancer
camptothecin	MEN1	SMARCA4	Hepatocellular carcinoma	Cancer
camptothecin	MEN1	SMARCC1	Hepatocellular carcinoma	Cancer
camptothecin	MEN1	TGFBR2	Hepatocellular carcinoma	Cancer
camptothecin	MEN1	TXNRD1	Hepatocellular carcinoma	Cancer
camptothecin	NBN	CDKN1A	Small cell lung cancer	Cancer
camptothecin	NBN	DDB2	Small cell lung cancer	Cancer
camptothecin	NBN	ITGA3	Small cell lung cancer	Cancer
camptothecin	NBN	LAMA5	Small cell lung cancer	Cancer
camptothecin	NBN	LAMC2	Small cell lung cancer	Cancer
camptothecin	NBN	NFKBIA	Small cell lung cancer	Cancer
camptothecin	NBN	BAX	Small cell lung cancer	Cancer
camptothecin	NBN	CASP9	Small cell lung cancer	Cancer
camptothecin	NBN	TRAF4	Small cell lung cancer	Cancer
camptothecin	RFX5	CDKN1A	Glioma	Cancer
camptothecin	RFX5	DDB2	Glioma	Cancer
camptothecin	RFX5	GADD45A	Glioma	Cancer
camptothecin	RFX5	MDM2	Glioma	Cancer
camptothecin	RFX5	MAP2K1	Glioma	Cancer
camptothecin	RFX5	BAX	Glioma	Cancer
camptothecin	RFX5	SHC1	Glioma	Cancer
camptothecin	RFX5	TP53	Glioma	Cancer
camptothecin	RFX5	CDKN1A	Pancreatic cancer	Cancer
camptothecin	RFX5	DDB2	Pancreatic cancer	Cancer
camptothecin	RFX5	GADD45A	Pancreatic cancer	Cancer
camptothecin	RFX5	MAP2K1	Pancreatic cancer	Cancer
camptothecin	RFX5	BAX	Pancreatic cancer	Cancer
camptothecin	RFX5	RALA	Pancreatic cancer	Cancer
camptothecin	RFX5	RALGDS	Pancreatic cancer	Cancer
camptothecin	RFX5	TP53	Pancreatic cancer	Cancer
camptothecin	RFX5	CDKN1A	Chronic myeloid leukemia	Cancer
camptothecin	RFX5	DDB2	Chronic myeloid leukemia	Cancer
camptothecin	RFX5	GADD45A	Chronic myeloid leukemia	Cancer
camptothecin	RFX5	MDM2	Chronic myeloid leukemia	Cancer
camptothecin	RFX5	MAP2K1	Chronic myeloid leukemia	Cancer
camptothecin	RFX5	BAX	Chronic myeloid leukemia	Cancer
camptothecin	RFX5	SHC1	Chronic myeloid leukemia	Cancer
camptothecin	RFX5	TP53	Chronic myeloid leukemia	Cancer
camptothecin	RFX5	CDKN1A	Colorectal cancer	Cancer
camptothecin	RFX5	DDB2	Colorectal cancer	Cancer
camptothecin	RFX5	GADD45A	Colorectal cancer	Cancer
camptothecin	RFX5	MAP2K1	Colorectal cancer	Cancer
camptothecin	RFX5	BAX	Colorectal cancer	Cancer
camptothecin	RFX5	RALA	Colorectal cancer	Cancer
camptothecin	RFX5	RALGDS	Colorectal cancer	Cancer
camptothecin	RFX5	TP53	Colorectal cancer	Cancer
camptothecin	RFX5	CDKN1A	Gastric cancer	Cancer
camptothecin	RFX5	DDB2	Gastric cancer	Cancer
camptothecin	RFX5	GADD45A	Gastric cancer	Cancer
camptothecin	RFX5	JUP	Gastric cancer	Cancer
camptothecin	RFX5	MAP2K1	Gastric cancer	Cancer
camptothecin	RFX5	BAX	Gastric cancer	Cancer
camptothecin	RFX5	SHC1	Gastric cancer	Cancer
camptothecin	RFX5	TP53	Gastric cancer	Cancer
camptothecin	RFX5	CDKN1A	Pancreatic cancer	Cancer
camptothecin	RFX5	DDB2	Pancreatic cancer	Cancer
camptothecin	RFX5	GADD45A	Pancreatic cancer	Cancer
camptothecin	RFX5	BAX	Pancreatic cancer	Cancer
camptothecin	RFX5	RALA	Pancreatic cancer	Cancer
camptothecin	RFX5	RALGDS	Pancreatic cancer	Cancer
camptothecin	RFX5	TP53	Pancreatic cancer	Cancer
camptothecin	RFX5	CASP9	Pancreatic cancer	Cancer
camptothecin	RFX5	CDKN1A	Colorectal cancer	Cancer
camptothecin	RFX5	DDB2	Colorectal cancer	Cancer
camptothecin	RFX5	GADD45A	Colorectal cancer	Cancer
camptothecin	RFX5	BAX	Colorectal cancer	Cancer
camptothecin	RFX5	RALA	Colorectal cancer	Cancer
camptothecin	RFX5	RALGDS	Colorectal cancer	Cancer
camptothecin	RFX5	TP53	Colorectal cancer	Cancer
camptothecin	RFX5	CASP9	Colorectal cancer	Cancer
curcumin	ETS1	CDKN1A	Viral carcinogenesis	Cancer
curcumin	ETS1	RHOA	Viral carcinogenesis	Cancer
curcumin	ETS1	ATF4	Viral carcinogenesis	Cancer
curcumin	ETS1	PKM	Viral carcinogenesis	Cancer
curcumin	ETS1	RBL2	Viral carcinogenesis	Cancer
curcumin	ETS1	CCND1	Viral carcinogenesis	Cancer
curcumin	ETS1	TP53	Viral carcinogenesis	Cancer
curcumin	ETS1	USP7	Viral carcinogenesis	Cancer
curcumin	ETS1	MAPKAPK2	Viral carcinogenesis	Cancer
curcumin	PHF8	CDKN1A	Viral carcinogenesis	Cancer
curcumin	PHF8	RHOA	Viral carcinogenesis	Cancer
curcumin	PHF8	ATF4	Viral carcinogenesis	Cancer
curcumin	PHF8	PKM	Viral carcinogenesis	Cancer
curcumin	PHF8	RBL2	Viral carcinogenesis	Cancer
curcumin	PHF8	CCND1	Viral carcinogenesis	Cancer
curcumin	PHF8	TP53	Viral carcinogenesis	Cancer
curcumin	PHF8	USP7	Viral carcinogenesis	Cancer
curcumin	PHF8	MAPKAPK2	Viral carcinogenesis	Cancer
curcumin	KMT2A	CDKN1A	Transcriptional misregulation in cancer	Cancer
curcumin	KMT2A	CDKN1B	Transcriptional misregulation in cancer	Cancer
curcumin	KMT2A	DDB2	Transcriptional misregulation in cancer	Cancer
curcumin	KMT2A	MYC	Transcriptional misregulation in cancer	Cancer
curcumin	KMT2A	ATF1	Transcriptional misregulation in cancer	Cancer
curcumin	KMT2A	NFKB1	Transcriptional misregulation in cancer	Cancer
curcumin	KMT2A	PRCC	Transcriptional misregulation in cancer	Cancer
curcumin	KMT2A	BMI1	Transcriptional misregulation in cancer	Cancer
curcumin	KMT2A	CCNA2	Transcriptional misregulation in cancer	Cancer
curcumin	KMT2A	CDKN1A	MicroRNAs in cancer	Cancer
curcumin	KMT2A	CDKN1B	MicroRNAs in cancer	Cancer
curcumin	KMT2A	CRK	MicroRNAs in cancer	Cancer
curcumin	KMT2A	MARCKS	MicroRNAs in cancer	Cancer
curcumin	KMT2A	MYC	MicroRNAs in cancer	Cancer
curcumin	KMT2A	NFKB1	MicroRNAs in cancer	Cancer
curcumin	KMT2A	BMI1	MicroRNAs in cancer	Cancer
curcumin	KMT2A	TPM1	MicroRNAs in cancer	Cancer
curcumin	KMT2A	CCNE2	MicroRNAs in cancer	Cancer
curcumin	CHD4	CDKN1A	Viral carcinogenesis	Cancer
curcumin	CHD4	RHOA	Viral carcinogenesis	Cancer
curcumin	CHD4	ATF4	Viral carcinogenesis	Cancer
curcumin	CHD4	PKM	Viral carcinogenesis	Cancer
curcumin	CHD4	CCND1	Viral carcinogenesis	Cancer
curcumin	CHD4	TP53	Viral carcinogenesis	Cancer
curcumin	CHD4	USP7	Viral carcinogenesis	Cancer
curcumin	CHD4	MAPKAPK2	Viral carcinogenesis	Cancer
genistein	KDM5B	CDKN1A	Proteoglycans in cancer	Cancer
genistein	KDM5B	EIF4B	Proteoglycans in cancer	Cancer
genistein	KDM5B	FLNB	Proteoglycans in cancer	Cancer
genistein	KDM5B	ITGB5	Proteoglycans in cancer	Cancer
genistein	KDM5B	ITPR3	Proteoglycans in cancer	Cancer
genistein	KDM5B	KRAS	Proteoglycans in cancer	Cancer
genistein	KDM5B	PPP1R12A	Proteoglycans in cancer	Cancer
genistein	KDM5B	PPP1CC	Proteoglycans in cancer	Cancer
genistein	KDM5B	RAF1	Proteoglycans in cancer	Cancer
genistein	SMARCA5	CYBA	Chemical carcinogenesis - reactive oxygen species	Cancer
genistein	SMARCA5	GSTM3	Chemical carcinogenesis - reactive oxygen species	Cancer
genistein	SMARCA5	KRAS	Chemical carcinogenesis - reactive oxygen species	Cancer
genistein	SMARCA5	NDUFA1	Chemical carcinogenesis - reactive oxygen species	Cancer
genistein	SMARCA5	NFKB1	Chemical carcinogenesis - reactive oxygen species	Cancer
genistein	SMARCA5	NFKBIA	Chemical carcinogenesis - reactive oxygen species	Cancer
genistein	SMARCA5	PRKCD	Chemical carcinogenesis - reactive oxygen species	Cancer
genistein	SMARCA5	RAF1	Chemical carcinogenesis - reactive oxygen species	Cancer
genistein	SMARCA5	UQCRH	Chemical carcinogenesis - reactive oxygen species	Cancer
genistein	KDM5B	CYBA	Chemical carcinogenesis - reactive oxygen species	Cancer
genistein	KDM5B	GSTM3	Chemical carcinogenesis - reactive oxygen species	Cancer
genistein	KDM5B	KRAS	Chemical carcinogenesis - reactive oxygen species	Cancer
genistein	KDM5B	NDUFA1	Chemical carcinogenesis - reactive oxygen species	Cancer
genistein	KDM5B	NFKBIA	Chemical carcinogenesis - reactive oxygen species	Cancer
genistein	KDM5B	PRKCD	Chemical carcinogenesis - reactive oxygen species	Cancer
genistein	KDM5B	RAF1	Chemical carcinogenesis - reactive oxygen species	Cancer
genistein	KDM5B	UQCRH	Chemical carcinogenesis - reactive oxygen species	Cancer
genistein	SMARCA5	CDKN1A	Proteoglycans in cancer	Cancer
genistein	SMARCA5	EIF4B	Proteoglycans in cancer	Cancer
genistein	SMARCA5	FLNB	Proteoglycans in cancer	Cancer
genistein	SMARCA5	ITGB5	Proteoglycans in cancer	Cancer
genistein	SMARCA5	ITPR3	Proteoglycans in cancer	Cancer
genistein	SMARCA5	KRAS	Proteoglycans in cancer	Cancer
genistein	SMARCA5	PPP1CC	Proteoglycans in cancer	Cancer
genistein	SMARCA5	RAF1	Proteoglycans in cancer	Cancer
genistein	SMARCA5	ADCY1	Chemical carcinogenesis - receptor activation	Cancer
genistein	SMARCA5	GNAI2	Chemical carcinogenesis - receptor activation	Cancer
genistein	SMARCA5	GSTM3	Chemical carcinogenesis - receptor activation	Cancer
genistein	SMARCA5	KRAS	Chemical carcinogenesis - receptor activation	Cancer
genistein	SMARCA5	NFKB1	Chemical carcinogenesis - receptor activation	Cancer
genistein	SMARCA5	RAF1	Chemical carcinogenesis - receptor activation	Cancer
genistein	SMARCA5	CACNA1D	Chemical carcinogenesis - receptor activation	Cancer
homoharringtonine	NIPBL	CDKN1B	Viral carcinogenesis	Cancer
homoharringtonine	NIPBL	CREB1	Viral carcinogenesis	Cancer
homoharringtonine	NIPBL	ATF2	Viral carcinogenesis	Cancer
homoharringtonine	NIPBL	EP300	Viral carcinogenesis	Cancer
homoharringtonine	NIPBL	JUN	Viral carcinogenesis	Cancer
homoharringtonine	NIPBL	NFKB1	Viral carcinogenesis	Cancer
homoharringtonine	NIPBL	NFKB2	Viral carcinogenesis	Cancer
homoharringtonine	NIPBL	NFKBIA	Viral carcinogenesis	Cancer
homoharringtonine	NIPBL	PMAIP1	Viral carcinogenesis	Cancer
homoharringtonine	NIPBL	REL	Viral carcinogenesis	Cancer
homoharringtonine	BHLHE40	CDKN1A	Transcriptional misregulation in cancer	Cancer
homoharringtonine	BHLHE40	CDKN1B	Transcriptional misregulation in cancer	Cancer
homoharringtonine	BHLHE40	DDIT3	Transcriptional misregulation in cancer	Cancer
homoharringtonine	BHLHE40	BIRC2	Transcriptional misregulation in cancer	Cancer
homoharringtonine	BHLHE40	BIRC3	Transcriptional misregulation in cancer	Cancer
homoharringtonine	BHLHE40	GADD45B	Transcriptional misregulation in cancer	Cancer
homoharringtonine	BHLHE40	ATF1	Transcriptional misregulation in cancer	Cancer
homoharringtonine	BHLHE40	NR4A3	Transcriptional misregulation in cancer	Cancer
homoharringtonine	BHLHE40	PER2	Transcriptional misregulation in cancer	Cancer
homoharringtonine	ATF3	CREBBP	Viral carcinogenesis	Cancer
homoharringtonine	ATF3	SNW1	Viral carcinogenesis	Cancer
homoharringtonine	ATF3	UBR4	Viral carcinogenesis	Cancer
homoharringtonine	ATF3	GTF2H1	Viral carcinogenesis	Cancer
homoharringtonine	ATF3	JUN	Viral carcinogenesis	Cancer
homoharringtonine	ATF3	NFKBIA	Viral carcinogenesis	Cancer
homoharringtonine	ATF3	KAT2B	Viral carcinogenesis	Cancer
homoharringtonine	NIPBL	CDKN1B	Transcriptional misregulation in cancer	Cancer
homoharringtonine	NIPBL	DDIT3	Transcriptional misregulation in cancer	Cancer
homoharringtonine	NIPBL	IGF1	Transcriptional misregulation in cancer	Cancer
homoharringtonine	NIPBL	CXCL8	Transcriptional misregulation in cancer	Cancer
homoharringtonine	NIPBL	ATF1	Transcriptional misregulation in cancer	Cancer
homoharringtonine	NIPBL	NFKB1	Transcriptional misregulation in cancer	Cancer
homoharringtonine	NIPBL	REL	Transcriptional misregulation in cancer	Cancer
homoharringtonine	NIPBL	CDKN1B	MicroRNAs in cancer	Cancer
homoharringtonine	NIPBL	EP300	MicroRNAs in cancer	Cancer
homoharringtonine	NIPBL	SIRT1	MicroRNAs in cancer	Cancer
homoharringtonine	NIPBL	MCL1	MicroRNAs in cancer	Cancer
homoharringtonine	NIPBL	NFKB1	MicroRNAs in cancer	Cancer
homoharringtonine	NIPBL	PTGS2	MicroRNAs in cancer	Cancer
homoharringtonine	NIPBL	ZEB2	MicroRNAs in cancer	Cancer
homoharringtonine	NIPBL	CDKN1A	Transcriptional misregulation in cancer	Cancer
homoharringtonine	NIPBL	DDIT3	Transcriptional misregulation in cancer	Cancer
homoharringtonine	NIPBL	BIRC2	Transcriptional misregulation in cancer	Cancer
homoharringtonine	NIPBL	CXCL8	Transcriptional misregulation in cancer	Cancer
homoharringtonine	NIPBL	GADD45B	Transcriptional misregulation in cancer	Cancer
homoharringtonine	NIPBL	ATF1	Transcriptional misregulation in cancer	Cancer
homoharringtonine	NIPBL	NFKB1	Transcriptional misregulation in cancer	Cancer
homoharringtonine	ELK1	DDB2	Breast cancer	Cancer
homoharringtonine	ELK1	FOS	Breast cancer	Cancer
homoharringtonine	ELK1	HES1	Breast cancer	Cancer
homoharringtonine	ELK1	JUN	Breast cancer	Cancer
homoharringtonine	ELK1	GADD45B	Breast cancer	Cancer
homoharringtonine	ELK1	NFKB2	Breast cancer	Cancer
homoharringtonine	ELK1	RPS6KB1	Breast cancer	Cancer
homoharringtonine	KLF10	DDIT3	Transcriptional misregulation in cancer	Cancer
homoharringtonine	KLF10	DUSP6	Transcriptional misregulation in cancer	Cancer
homoharringtonine	KLF10	ELANE	Transcriptional misregulation in cancer	Cancer
homoharringtonine	KLF10	GADD45B	Transcriptional misregulation in cancer	Cancer
homoharringtonine	KLF10	ATF1	Transcriptional misregulation in cancer	Cancer
homoharringtonine	KLF10	PER2	Transcriptional misregulation in cancer	Cancer
homoharringtonine	KLF10	CCNT2	Transcriptional misregulation in cancer	Cancer
homoharringtonine	RCOR1	DDIT3	Transcriptional misregulation in cancer	Cancer
homoharringtonine	RCOR1	DUSP6	Transcriptional misregulation in cancer	Cancer
homoharringtonine	RCOR1	ELANE	Transcriptional misregulation in cancer	Cancer
homoharringtonine	RCOR1	GADD45B	Transcriptional misregulation in cancer	Cancer
homoharringtonine	RCOR1	ATF1	Transcriptional misregulation in cancer	Cancer
homoharringtonine	RCOR1	NFKB1	Transcriptional misregulation in cancer	Cancer
homoharringtonine	RCOR1	PER2	Transcriptional misregulation in cancer	Cancer
homoharringtonine	NCAPG	BATF	PD-L1 expression and PD-1 checkpoint pathway in cancer	Cancer
homoharringtonine	NCAPG	TICAM1	PD-L1 expression and PD-1 checkpoint pathway in cancer	Cancer
homoharringtonine	NCAPG	JUN	PD-L1 expression and PD-1 checkpoint pathway in cancer	Cancer
homoharringtonine	NCAPG	NFKB1	PD-L1 expression and PD-1 checkpoint pathway in cancer	Cancer
homoharringtonine	NCAPG	NFKBIA	PD-L1 expression and PD-1 checkpoint pathway in cancer	Cancer
homoharringtonine	NCAPG	NFKBIB	PD-L1 expression and PD-1 checkpoint pathway in cancer	Cancer
homoharringtonine	NCAPG	NFKBIE	PD-L1 expression and PD-1 checkpoint pathway in cancer	Cancer
triptolide	NIPBL	CDKN1A	MicroRNAs in cancer	Cancer
triptolide	NIPBL	CDKN1B	MicroRNAs in cancer	Cancer
triptolide	NIPBL	CREBBP	MicroRNAs in cancer	Cancer
triptolide	NIPBL	CRK	MicroRNAs in cancer	Cancer
triptolide	NIPBL	EFNA4	MicroRNAs in cancer	Cancer
triptolide	NIPBL	ERBB2	MicroRNAs in cancer	Cancer
triptolide	NIPBL	SIRT1	MicroRNAs in cancer	Cancer
triptolide	NIPBL	HMOX1	MicroRNAs in cancer	Cancer
triptolide	NIPBL	DDIT4	MicroRNAs in cancer	Cancer
triptolide	NIPBL	RAF1	MicroRNAs in cancer	Cancer
triptolide	NIPBL	CDC25A	MicroRNAs in cancer	Cancer
triptolide	NIPBL	CDC25B	MicroRNAs in cancer	Cancer
triptolide	ZHX2	CDKN1B	MicroRNAs in cancer	Cancer
triptolide	ZHX2	CRKL	MicroRNAs in cancer	Cancer
triptolide	ZHX2	GRB2	MicroRNAs in cancer	Cancer
triptolide	ZHX2	HMOX1	MicroRNAs in cancer	Cancer
triptolide	ZHX2	MYC	MicroRNAs in cancer	Cancer
triptolide	ZHX2	PDGFA	MicroRNAs in cancer	Cancer
triptolide	ZHX2	DDIT4	MicroRNAs in cancer	Cancer
triptolide	ZHX2	CCND1	MicroRNAs in cancer	Cancer
triptolide	ZHX2	SOX4	MicroRNAs in cancer	Cancer
triptolide	ZHX2	CCNE1	MicroRNAs in cancer	Cancer
triptolide	ZHX2	CDC25A	MicroRNAs in cancer	Cancer
triptolide	SETX	CDKN1B	MicroRNAs in cancer	Cancer
triptolide	SETX	CREBBP	MicroRNAs in cancer	Cancer
triptolide	SETX	CRK	MicroRNAs in cancer	Cancer
triptolide	SETX	EFNA4	MicroRNAs in cancer	Cancer
triptolide	SETX	ERBB2	MicroRNAs in cancer	Cancer
triptolide	SETX	SIRT1	MicroRNAs in cancer	Cancer
triptolide	SETX	HMOX1	MicroRNAs in cancer	Cancer
triptolide	SETX	DDIT4	MicroRNAs in cancer	Cancer
triptolide	SETX	RAF1	MicroRNAs in cancer	Cancer
triptolide	SETX	CDC25A	MicroRNAs in cancer	Cancer
triptolide	SETX	CDC25B	MicroRNAs in cancer	Cancer
triptolide	MAZ	CREBBP	MicroRNAs in cancer	Cancer
triptolide	MAZ	CRK	MicroRNAs in cancer	Cancer
triptolide	MAZ	EFNA4	MicroRNAs in cancer	Cancer
triptolide	MAZ	EZH2	MicroRNAs in cancer	Cancer
triptolide	MAZ	HMOX1	MicroRNAs in cancer	Cancer
triptolide	MAZ	MARCKS	MicroRNAs in cancer	Cancer
triptolide	MAZ	MYC	MicroRNAs in cancer	Cancer
triptolide	MAZ	DDIT4	MicroRNAs in cancer	Cancer
triptolide	MAZ	CDC25A	MicroRNAs in cancer	Cancer
triptolide	MAZ	CDC25B	MicroRNAs in cancer	Cancer
triptolide	RCOR1	CDKN1B	Viral carcinogenesis	Cancer
triptolide	RCOR1	DDX3X	Viral carcinogenesis	Cancer
triptolide	RCOR1	GRB2	Viral carcinogenesis	Cancer
triptolide	RCOR1	HDAC2	Viral carcinogenesis	Cancer
triptolide	RCOR1	NFKBIA	Viral carcinogenesis	Cancer
triptolide	RCOR1	RBL1	Viral carcinogenesis	Cancer
triptolide	RCOR1	TBP	Viral carcinogenesis	Cancer
triptolide	RCOR1	CCNA2	Viral carcinogenesis	Cancer
triptolide	RCOR1	ATP6V0D1	Viral carcinogenesis	Cancer
triptolide	RCOR1	CDC20	Viral carcinogenesis	Cancer
triptolide	STAT2	CDKN1A	MicroRNAs in cancer	Cancer
triptolide	STAT2	CRK	MicroRNAs in cancer	Cancer
triptolide	STAT2	EFNA4	MicroRNAs in cancer	Cancer
triptolide	STAT2	EGFR	MicroRNAs in cancer	Cancer
triptolide	STAT2	HMOX1	MicroRNAs in cancer	Cancer
triptolide	STAT2	SERPINB5	MicroRNAs in cancer	Cancer
triptolide	STAT2	PTGS2	MicroRNAs in cancer	Cancer
triptolide	STAT2	RAF1	MicroRNAs in cancer	Cancer
triptolide	STAT2	KIF23	MicroRNAs in cancer	Cancer
triptolide	STAT2	CDC25B	MicroRNAs in cancer	Cancer
triptolide	BHLHE40	CDKN1A	MicroRNAs in cancer	Cancer
triptolide	BHLHE40	CDKN1B	MicroRNAs in cancer	Cancer
triptolide	BHLHE40	CRK	MicroRNAs in cancer	Cancer
triptolide	BHLHE40	EFNA4	MicroRNAs in cancer	Cancer
triptolide	BHLHE40	ERBB2	MicroRNAs in cancer	Cancer
triptolide	BHLHE40	EZH2	MicroRNAs in cancer	Cancer
triptolide	BHLHE40	SIRT1	MicroRNAs in cancer	Cancer
triptolide	BHLHE40	HMOX1	MicroRNAs in cancer	Cancer
triptolide	BHLHE40	DDIT4	MicroRNAs in cancer	Cancer
triptolide	BHLHE40	CDC25B	MicroRNAs in cancer	Cancer
triptolide	NFE2L2	CREBBP	MicroRNAs in cancer	Cancer
triptolide	NFE2L2	EGFR	MicroRNAs in cancer	Cancer
triptolide	NFE2L2	ERBB3	MicroRNAs in cancer	Cancer
triptolide	NFE2L2	DICER1	MicroRNAs in cancer	Cancer
triptolide	NFE2L2	HMOX1	MicroRNAs in cancer	Cancer
triptolide	NFE2L2	DDIT4	MicroRNAs in cancer	Cancer
triptolide	NFE2L2	RAF1	MicroRNAs in cancer	Cancer
triptolide	NFE2L2	BRCA1	MicroRNAs in cancer	Cancer
triptolide	NFE2L2	HMGA2	MicroRNAs in cancer	Cancer
triptolide	NFE2L2	CDC25A	MicroRNAs in cancer	Cancer
triptolide	DCP1A	CDKN1B	Viral carcinogenesis	Cancer
triptolide	DCP1A	CHEK1	Viral carcinogenesis	Cancer
triptolide	DCP1A	CREB1	Viral carcinogenesis	Cancer
triptolide	DCP1A	SNW1	Viral carcinogenesis	Cancer
triptolide	DCP1A	GTF2B	Viral carcinogenesis	Cancer
triptolide	DCP1A	TBP	Viral carcinogenesis	Cancer
triptolide	DCP1A	USP7	Viral carcinogenesis	Cancer
triptolide	DCP1A	CCNA2	Viral carcinogenesis	Cancer
triptolide	DCP1A	TBPL1	Viral carcinogenesis	Cancer
triptolide	DCP1A	CDC20	Viral carcinogenesis	Cancer
triptolide	KLF10	CDKN1A	Viral carcinogenesis	Cancer
triptolide	KLF10	CDKN1B	Viral carcinogenesis	Cancer
triptolide	KLF10	SNW1	Viral carcinogenesis	Cancer
triptolide	KLF10	GTF2E1	Viral carcinogenesis	Cancer
triptolide	KLF10	NFKBIA	Viral carcinogenesis	Cancer
triptolide	KLF10	TBP	Viral carcinogenesis	Cancer
triptolide	KLF10	USP7	Viral carcinogenesis	Cancer
triptolide	KLF10	CCNA2	Viral carcinogenesis	Cancer
triptolide	KLF10	TBPL1	Viral carcinogenesis	Cancer
triptolide	KLF10	CDC20	Viral carcinogenesis	Cancer
triptolide	E2F4	CDKN1A	Viral carcinogenesis	Cancer
triptolide	E2F4	CDKN1B	Viral carcinogenesis	Cancer
triptolide	E2F4	SNW1	Viral carcinogenesis	Cancer
triptolide	E2F4	GTF2E1	Viral carcinogenesis	Cancer
triptolide	E2F4	NFKBIA	Viral carcinogenesis	Cancer
triptolide	E2F4	TBP	Viral carcinogenesis	Cancer
triptolide	E2F4	USP7	Viral carcinogenesis	Cancer
triptolide	E2F4	CCNA2	Viral carcinogenesis	Cancer
triptolide	E2F4	CDK1	Viral carcinogenesis	Cancer
triptolide	E2F4	CDC20	Viral carcinogenesis	Cancer
triptolide	RCOR1	CDKN1A	Viral carcinogenesis	Cancer
triptolide	RCOR1	CDKN1B	Viral carcinogenesis	Cancer
triptolide	RCOR1	SNW1	Viral carcinogenesis	Cancer
triptolide	RCOR1	GTF2E1	Viral carcinogenesis	Cancer
triptolide	RCOR1	NFKBIA	Viral carcinogenesis	Cancer
triptolide	RCOR1	TBP	Viral carcinogenesis	Cancer
triptolide	RCOR1	USP7	Viral carcinogenesis	Cancer
triptolide	RCOR1	TBPL1	Viral carcinogenesis	Cancer
triptolide	RCOR1	CDK1	Viral carcinogenesis	Cancer
triptolide	RCOR1	CDC20	Viral carcinogenesis	Cancer
triptolide	NCAPG	CDKN1A	Viral carcinogenesis	Cancer
triptolide	NCAPG	CDKN1B	Viral carcinogenesis	Cancer
triptolide	NCAPG	SNW1	Viral carcinogenesis	Cancer
triptolide	NCAPG	GTF2E1	Viral carcinogenesis	Cancer
triptolide	NCAPG	NFKBIA	Viral carcinogenesis	Cancer
triptolide	NCAPG	TBP	Viral carcinogenesis	Cancer
triptolide	NCAPG	USP7	Viral carcinogenesis	Cancer
triptolide	NCAPG	TBPL1	Viral carcinogenesis	Cancer
triptolide	NCAPG	CDK1	Viral carcinogenesis	Cancer
triptolide	NCAPG	CDC20	Viral carcinogenesis	Cancer
triptolide	CHD1	CDKN1B	MicroRNAs in cancer	Cancer
triptolide	CHD1	CRKL	MicroRNAs in cancer	Cancer
triptolide	CHD1	HMOX1	MicroRNAs in cancer	Cancer
triptolide	CHD1	MYC	MicroRNAs in cancer	Cancer
triptolide	CHD1	PDGFA	MicroRNAs in cancer	Cancer
triptolide	CHD1	DDIT4	MicroRNAs in cancer	Cancer
triptolide	CHD1	CCND1	MicroRNAs in cancer	Cancer
triptolide	CHD1	SOX4	MicroRNAs in cancer	Cancer
triptolide	CHD1	CDC25A	MicroRNAs in cancer	Cancer
triptolide	SUZ12	CDKN1B	MicroRNAs in cancer	Cancer
triptolide	SUZ12	CRKL	MicroRNAs in cancer	Cancer
triptolide	SUZ12	GRB2	MicroRNAs in cancer	Cancer
triptolide	SUZ12	MYC	MicroRNAs in cancer	Cancer
triptolide	SUZ12	PDGFA	MicroRNAs in cancer	Cancer
triptolide	SUZ12	DDIT4	MicroRNAs in cancer	Cancer
triptolide	SUZ12	CCND1	MicroRNAs in cancer	Cancer
triptolide	SUZ12	CCNE1	MicroRNAs in cancer	Cancer
triptolide	SUZ12	CDC25A	MicroRNAs in cancer	Cancer
