# Supplementary material for: CORN 2.0 - Condition Orientated Regulatory Networks 2.0
Source: Comput Struct Biotechnol J. 2025 Apr 3;27:1518–28. doi: 10.1016/j.csbj.2025.04.003 (PMC12017979; doi:10.1016/j.csbj.2025.04.003)
Supplement: Supplementary file 6 — Supplementary material [file mmc6.xlsx]

## Sheet: genistein
Table S5. Suppelementary table for Figure 5.
Nature compound	TF	Regulated gene	KEGG pathway	Disease
genistein	KDM5B	CDKN1A	Proteoglycans in cancer	Cancer
genistein	KDM5B	ITPR3	Proteoglycans in cancer	Cancer
genistein	KDM5B	ITGB5	Proteoglycans in cancer	Cancer
genistein	KDM5B	EIF4B	Proteoglycans in cancer	Cancer
genistein	KDM5B	KRAS	Proteoglycans in cancer	Cancer
genistein	KDM5B	PPP1R12A	Proteoglycans in cancer	Cancer
genistein	KDM5B	RAF1	Proteoglycans in cancer	Cancer
genistein	KDM5B	FLNB	Proteoglycans in cancer	Cancer
genistein	KDM5B	PPP1CC	Proteoglycans in cancer	Cancer
genistein	KDM5B	CYBA	Chemical carcinogenesis - reactive oxygen species	Cancer
genistein	KDM5B	UQCRH	Chemical carcinogenesis - reactive oxygen species	Cancer
genistein	KDM5B	NFKBIA	Chemical carcinogenesis - reactive oxygen species	Cancer
genistein	KDM5B	KRAS	Chemical carcinogenesis - reactive oxygen species	Cancer
genistein	KDM5B	GSTM3	Chemical carcinogenesis - reactive oxygen species	Cancer
genistein	KDM5B	RAF1	Chemical carcinogenesis - reactive oxygen species	Cancer
genistein	KDM5B	PRKCD	Chemical carcinogenesis - reactive oxygen species	Cancer
genistein	KDM5B	NDUFA1	Chemical carcinogenesis - reactive oxygen species	Cancer
genistein	KDM5B	CDKN1A	Chronic myeloid leukemia	Cancer
genistein	KDM5B	NFKBIA	Chronic myeloid leukemia	Cancer
genistein	KDM5B	KRAS	Chronic myeloid leukemia	Cancer
genistein	KDM5B	RAF1	Chronic myeloid leukemia	Cancer
genistein	KDM5B	CDKN1A	Bladder cancer	Cancer
genistein	KDM5B	KRAS	Bladder cancer	Cancer
genistein	KDM5B	RAF1	Bladder cancer	Cancer
genistein	KDM5B	NFKBIA	PD-L1 expression and PD-1 checkpoint pathway in cancer	Cancer
genistein	KDM5B	KRAS	PD-L1 expression and PD-1 checkpoint pathway in cancer	Cancer
genistein	KDM5B	RAF1	PD-L1 expression and PD-1 checkpoint pathway in cancer	Cancer
genistein	KDM5B	MAP2K3	PD-L1 expression and PD-1 checkpoint pathway in cancer	Cancer
genistein	KDM5B	GNAI2	Chemical carcinogenesis - receptor activation	Cancer
genistein	KDM5B	KRAS	Chemical carcinogenesis - receptor activation	Cancer
genistein	KDM5B	GSTM3	Chemical carcinogenesis - receptor activation	Cancer
genistein	KDM5B	RAF1	Chemical carcinogenesis - receptor activation	Cancer
genistein	KDM5B	ADCY1	Chemical carcinogenesis - receptor activation	Cancer
genistein	KDM5B	CACNA1D	Chemical carcinogenesis - receptor activation	Cancer
genistein	KDM5B	CDKN1A	Prostate cancer	Cancer
genistein	KDM5B	NFKBIA	Prostate cancer	Cancer
genistein	KDM5B	KRAS	Prostate cancer	Cancer
genistein	KDM5B	RAF1	Prostate cancer	Cancer
genistein	KDM5B	CDKN1A	Endometrial cancer	Cancer
genistein	KDM5B	KRAS	Endometrial cancer	Cancer
genistein	KDM5B	RAF1	Endometrial cancer	Cancer
genistein	KDM5B	CDKN1A	Renal cell carcinoma	Cancer
genistein	KDM5B	KRAS	Renal cell carcinoma	Cancer
genistein	KDM5B	RAF1	Renal cell carcinoma	Cancer
genistein	KDM5B	PKM	Central carbon metabolism in cancer	Cancer
genistein	KDM5B	KRAS	Central carbon metabolism in cancer	Cancer
genistein	KDM5B	RAF1	Central carbon metabolism in cancer	Cancer
genistein	KDM5B	CDKN1A	Melanoma	Cancer
genistein	KDM5B	KRAS	Melanoma	Cancer
genistein	KDM5B	RAF1	Melanoma	Cancer
genistein	KDM5B	CDKN1A	Non-small cell lung cancer	Cancer
genistein	KDM5B	KRAS	Non-small cell lung cancer	Cancer
genistein	KDM5B	RAF1	Non-small cell lung cancer	Cancer
genistein	KDM5B	CDKN1A	Glioma	Cancer
genistein	KDM5B	KRAS	Glioma	Cancer
genistein	KDM5B	RAF1	Glioma	Cancer
genistein	KDM5B	CDKN1A	Pancreatic cancer	Cancer
genistein	KDM5B	KRAS	Pancreatic cancer	Cancer
genistein	KDM5B	RAF1	Pancreatic cancer	Cancer
genistein	SMARCA5	PRKCD	Chemical carcinogenesis - reactive oxygen species	Cancer
genistein	SMARCA5	RAF1	Chemical carcinogenesis - reactive oxygen species	Cancer
genistein	SMARCA5	NFKBIA	Chemical carcinogenesis - reactive oxygen species	Cancer
genistein	SMARCA5	KRAS	Chemical carcinogenesis - reactive oxygen species	Cancer
genistein	SMARCA5	CYBA	Chemical carcinogenesis - reactive oxygen species	Cancer
genistein	SMARCA5	GSTM3	Chemical carcinogenesis - reactive oxygen species	Cancer
genistein	SMARCA5	NDUFA1	Chemical carcinogenesis - reactive oxygen species	Cancer
genistein	SMARCA5	UQCRH	Chemical carcinogenesis - reactive oxygen species	Cancer
genistein	SMARCA5	NFKB1	Chemical carcinogenesis - reactive oxygen species	Cancer
genistein	SMARCA5	EIF4B	Proteoglycans in cancer	Cancer
genistein	SMARCA5	ITPR3	Proteoglycans in cancer	Cancer
genistein	SMARCA5	ITGB5	Proteoglycans in cancer	Cancer
genistein	SMARCA5	RAF1	Proteoglycans in cancer	Cancer
genistein	SMARCA5	KRAS	Proteoglycans in cancer	Cancer
genistein	SMARCA5	CDKN1A	Proteoglycans in cancer	Cancer
genistein	SMARCA5	PPP1CC	Proteoglycans in cancer	Cancer
genistein	SMARCA5	FLNB	Proteoglycans in cancer	Cancer
genistein	SMARCA5	RAF1	Chronic myeloid leukemia	Cancer
genistein	SMARCA5	NFKBIA	Chronic myeloid leukemia	Cancer
genistein	SMARCA5	KRAS	Chronic myeloid leukemia	Cancer
genistein	SMARCA5	CDKN1A	Chronic myeloid leukemia	Cancer
genistein	SMARCA5	NFKB1	Chronic myeloid leukemia	Cancer
genistein	SMARCA5	RAF1	PD-L1 expression and PD-1 checkpoint pathway in cancer	Cancer
genistein	SMARCA5	MAP2K3	PD-L1 expression and PD-1 checkpoint pathway in cancer	Cancer
genistein	SMARCA5	NFKBIA	PD-L1 expression and PD-1 checkpoint pathway in cancer	Cancer
genistein	SMARCA5	KRAS	PD-L1 expression and PD-1 checkpoint pathway in cancer	Cancer
genistein	SMARCA5	NFKB1	PD-L1 expression and PD-1 checkpoint pathway in cancer	Cancer
genistein	SMARCA5	RAF1	Prostate cancer	Cancer
genistein	SMARCA5	NFKBIA	Prostate cancer	Cancer
genistein	SMARCA5	KRAS	Prostate cancer	Cancer
genistein	SMARCA5	CDKN1A	Prostate cancer	Cancer
genistein	SMARCA5	NFKB1	Prostate cancer	Cancer
genistein	SMARCA5	GNAI2	Chemical carcinogenesis - receptor activation	Cancer
genistein	SMARCA5	ADCY1	Chemical carcinogenesis - receptor activation	Cancer
genistein	SMARCA5	RAF1	Chemical carcinogenesis - receptor activation	Cancer
genistein	SMARCA5	KRAS	Chemical carcinogenesis - receptor activation	Cancer
genistein	SMARCA5	GSTM3	Chemical carcinogenesis - receptor activation	Cancer
genistein	SMARCA5	NFKB1	Chemical carcinogenesis - receptor activation	Cancer
genistein	SMARCA5	CACNA1D	Chemical carcinogenesis - receptor activation	Cancer
genistein	SMARCA5	RAF1	Pancreatic cancer	Cancer
genistein	SMARCA5	NFKBIA	Pancreatic cancer	Cancer
genistein	SMARCA5	KRAS	Pancreatic cancer	Cancer
genistein	SMARCA5	CDKN1A	Pancreatic cancer	Cancer
genistein	SMARCA5	NFKB1	Pancreatic cancer	Cancer
genistein	SMARCA5	RAF1	Bladder cancer	Cancer
genistein	SMARCA5	KRAS	Bladder cancer	Cancer
genistein	SMARCA5	CDKN1A	Bladder cancer	Cancer
genistein	SMARCA5	TRAF4	Small cell lung cancer	Cancer
genistein	SMARCA5	NFKBIA	Small cell lung cancer	Cancer
genistein	SMARCA5	CDKN1A	Small cell lung cancer	Cancer
genistein	SMARCA5	NFKB1	Small cell lung cancer	Cancer
genistein	SMARCA5	RAF1	Endometrial cancer	Cancer
genistein	SMARCA5	KRAS	Endometrial cancer	Cancer
genistein	SMARCA5	CDKN1A	Endometrial cancer	Cancer
genistein	KLF4	IGF1R	Prostate cancer	Cancer
genistein	KLF4	RAF1	Prostate cancer	Cancer
genistein	KLF4	MDM2	Prostate cancer	Cancer
genistein	KLF4	FOXO1	Prostate cancer	Cancer
genistein	KLF4	EP300	Prostate cancer	Cancer
genistein	KLF4	GADD45B	Melanoma	Cancer
genistein	KLF4	IGF1R	Melanoma	Cancer
genistein	KLF4	RAF1	Melanoma	Cancer
genistein	KLF4	MDM2	Melanoma	Cancer
genistein	KLF4	GADD45B	Glioma	Cancer
genistein	KLF4	IGF1R	Glioma	Cancer
genistein	KLF4	RAF1	Glioma	Cancer
genistein	KLF4	MDM2	Glioma	Cancer
genistein	KDM5B	ITPR3	Vascular smooth muscle contraction	Cadiovascular disease
genistein	KDM5B	PPP1R12A	Vascular smooth muscle contraction	Cadiovascular disease
genistein	KDM5B	RAF1	Vascular smooth muscle contraction	Cadiovascular disease
genistein	KDM5B	PPP1CC	Vascular smooth muscle contraction	Cadiovascular disease
genistein	KDM5B	ADCY1	Vascular smooth muscle contraction	Cadiovascular disease
genistein	KDM5B	CACNA1D	Vascular smooth muscle contraction	Cadiovascular disease
genistein	KDM5B	PRKCD	Vascular smooth muscle contraction	Cadiovascular disease
genistein	KDM5B	CYBA	Diabetic cardiomyopathy	Cadiovascular disease
genistein	KDM5B	UQCRH	Diabetic cardiomyopathy	Cadiovascular disease
genistein	KDM5B	TBC1D4	Diabetic cardiomyopathy	Cadiovascular disease
genistein	KDM5B	PPP1CC	Diabetic cardiomyopathy	Cadiovascular disease
genistein	KDM5B	PRKCD	Diabetic cardiomyopathy	Cadiovascular disease
genistein	KDM5B	NDUFA1	Diabetic cardiomyopathy	Cadiovascular disease
genistein	KDM5B	GNAI2	Adrenergic signaling in cardiomyocytes	Cadiovascular disease
genistein	KDM5B	ATP1B1	Adrenergic signaling in cardiomyocytes	Cadiovascular disease
genistein	KDM5B	PPP1CC	Adrenergic signaling in cardiomyocytes	Cadiovascular disease
genistein	KDM5B	ADCY1	Adrenergic signaling in cardiomyocytes	Cadiovascular disease
genistein	KDM5B	CACNA1D	Adrenergic signaling in cardiomyocytes	Cadiovascular disease
genistein	SMARCA5	PRKCD	Vascular smooth muscle contraction	Cadiovascular disease
genistein	SMARCA5	ADCY1	Vascular smooth muscle contraction	Cadiovascular disease
genistein	SMARCA5	ITPR3	Vascular smooth muscle contraction	Cadiovascular disease
genistein	SMARCA5	RAF1	Vascular smooth muscle contraction	Cadiovascular disease
genistein	SMARCA5	PPP1CC	Vascular smooth muscle contraction	Cadiovascular disease
genistein	SMARCA5	CACNA1D	Vascular smooth muscle contraction	Cadiovascular disease
genistein	SMARCA5	PRKCD	Diabetic cardiomyopathy	Cadiovascular disease
genistein	SMARCA5	CYBA	Diabetic cardiomyopathy	Cadiovascular disease
genistein	SMARCA5	NDUFA1	Diabetic cardiomyopathy	Cadiovascular disease
genistein	SMARCA5	PPP1CC	Diabetic cardiomyopathy	Cadiovascular disease
genistein	SMARCA5	UQCRH	Diabetic cardiomyopathy	Cadiovascular disease
genistein	SMARCA5	NFKB1	Diabetic cardiomyopathy	Cadiovascular disease
genistein	SMARCA5	TAB2	Lipid and atherosclerosis	Cadiovascular disease
genistein	SMARCA5	MAP2K3	Lipid and atherosclerosis	Cadiovascular disease
genistein	SMARCA5	NFKBIA	Lipid and atherosclerosis	Cadiovascular disease
genistein	SMARCA5	KRAS	Lipid and atherosclerosis	Cadiovascular disease
genistein	SMARCA5	CYBA	Lipid and atherosclerosis	Cadiovascular disease
genistein	SMARCA5	NFKB1	Lipid and atherosclerosis	Cadiovascular disease
genistein	SMARCA5	GNAI2	Adrenergic signaling in cardiomyocytes	Cadiovascular disease
genistein	SMARCA5	ADCY1	Adrenergic signaling in cardiomyocytes	Cadiovascular disease
genistein	SMARCA5	ATP1B1	Adrenergic signaling in cardiomyocytes	Cadiovascular disease
genistein	SMARCA5	PPP1CC	Adrenergic signaling in cardiomyocytes	Cadiovascular disease
genistein	SMARCA5	CACNA1D	Adrenergic signaling in cardiomyocytes	Cadiovascular disease
genistein	KDM5B	PRKAG1	Insulin signaling pathway	Diabetes
genistein	KDM5B	KRAS	Insulin signaling pathway	Diabetes
genistein	KDM5B	PRKAR2B	Insulin signaling pathway	Diabetes
genistein	KDM5B	FLOT2	Insulin signaling pathway	Diabetes
genistein	KDM5B	RAF1	Insulin signaling pathway	Diabetes
genistein	KDM5B	PPP1CC	Insulin signaling pathway	Diabetes
genistein	KDM5B	NFKBIA	Insulin resistance	Diabetes
genistein	KDM5B	TBC1D4	Insulin resistance	Diabetes
genistein	KDM5B	PRKAG1	Insulin resistance	Diabetes
genistein	KDM5B	PPP1CC	Insulin resistance	Diabetes
genistein	KDM5B	PRKCD	Insulin resistance	Diabetes
genistein	KDM5B	ITPR3	Insulin secretion	Diabetes
genistein	KDM5B	ATP1B1	Insulin secretion	Diabetes
genistein	KDM5B	ADCY1	Insulin secretion	Diabetes
genistein	KDM5B	CACNA1D	Insulin secretion	Diabetes
genistein	KDM5B	PKM	Type II diabetes mellitus	Diabetes
genistein	KDM5B	CACNA1D	Type II diabetes mellitus	Diabetes
genistein	KDM5B	PRKCD	Type II diabetes mellitus	Diabetes
genistein	SMARCA5	RAF1	Insulin signaling pathway	Diabetes
genistein	SMARCA5	PRKAR2B	Insulin signaling pathway	Diabetes
genistein	SMARCA5	PRKAG1	Insulin signaling pathway	Diabetes
genistein	SMARCA5	KRAS	Insulin signaling pathway	Diabetes
genistein	SMARCA5	HK1	Insulin signaling pathway	Diabetes
genistein	SMARCA5	FLOT2	Insulin signaling pathway	Diabetes
genistein	SMARCA5	PPP1CC	Insulin signaling pathway	Diabetes
genistein	SMARCA5	PRKCD	Insulin resistance	Diabetes
genistein	SMARCA5	NFKBIA	Insulin resistance	Diabetes
genistein	SMARCA5	PRKAG1	Insulin resistance	Diabetes
genistein	SMARCA5	PPP1CC	Insulin resistance	Diabetes
genistein	SMARCA5	NFKB1	Insulin resistance	Diabetes
genistein	SMARCA5	ADCY1	Insulin secretion	Diabetes
genistein	SMARCA5	ITPR3	Insulin secretion	Diabetes
genistein	SMARCA5	ATP1B1	Insulin secretion	Diabetes
genistein	SMARCA5	CACNA1D	Insulin secretion	Diabetes
genistein	SMARCA5	PRKCD	Type II diabetes mellitus	Diabetes
genistein	SMARCA5	HK1	Type II diabetes mellitus	Diabetes
genistein	SMARCA5	CACNA1D	Type II diabetes mellitus	Diabetes
genistein	KDM5B	ITPR3	C-type lectin receptor signaling pathway	Inflammatory/Immune disease
genistein	KDM5B	NFKBIA	C-type lectin receptor signaling pathway	Inflammatory/Immune disease
genistein	KDM5B	KRAS	C-type lectin receptor signaling pathway	Inflammatory/Immune disease
genistein	KDM5B	RAF1	C-type lectin receptor signaling pathway	Inflammatory/Immune disease
genistein	KDM5B	PRKCD	C-type lectin receptor signaling pathway	Inflammatory/Immune disease
genistein	KDM5B	ITPR3	Platelet activation	Inflammatory/Immune disease
genistein	KDM5B	GNAI2	Platelet activation	Inflammatory/Immune disease
genistein	KDM5B	PPP1R12A	Platelet activation	Inflammatory/Immune disease
genistein	KDM5B	PPP1CC	Platelet activation	Inflammatory/Immune disease
genistein	KDM5B	ADCY1	Platelet activation	Inflammatory/Immune disease
genistein	KDM5B	GNAI2	Chemokine signaling pathway	Inflammatory/Immune disease
genistein	KDM5B	NFKBIA	Chemokine signaling pathway	Inflammatory/Immune disease
genistein	KDM5B	KRAS	Chemokine signaling pathway	Inflammatory/Immune disease
genistein	KDM5B	RAF1	Chemokine signaling pathway	Inflammatory/Immune disease
genistein	KDM5B	ADCY1	Chemokine signaling pathway	Inflammatory/Immune disease
genistein	KDM5B	PRKCD	Chemokine signaling pathway	Inflammatory/Immune disease
genistein	KDM5B	MARCKSL1	Fc gamma R-mediated phagocytosis	Inflammatory/Immune disease
genistein	KDM5B	ARPC3	Fc gamma R-mediated phagocytosis	Inflammatory/Immune disease
genistein	KDM5B	RAF1	Fc gamma R-mediated phagocytosis	Inflammatory/Immune disease
genistein	KDM5B	PRKCD	Fc gamma R-mediated phagocytosis	Inflammatory/Immune disease
genistein	KDM5B	CYBA	NOD-like receptor signaling pathway	Inflammatory/Immune disease
genistein	KDM5B	ITPR3	NOD-like receptor signaling pathway	Inflammatory/Immune disease
genistein	KDM5B	NFKBIA	NOD-like receptor signaling pathway	Inflammatory/Immune disease
genistein	KDM5B	TAB2	NOD-like receptor signaling pathway	Inflammatory/Immune disease
genistein	KDM5B	PRKCD	NOD-like receptor signaling pathway	Inflammatory/Immune disease
genistein	KDM5B	KRAS	Fc epsilon RI signaling pathway	Inflammatory/Immune disease
genistein	KDM5B	RAF1	Fc epsilon RI signaling pathway	Inflammatory/Immune disease
genistein	KDM5B	MAP2K3	Fc epsilon RI signaling pathway	Inflammatory/Immune disease
genistein	RCOR1	NFKBIA	Chemokine signaling pathway	Inflammatory/Immune disease
genistein	RCOR1	PRKCD	Chemokine signaling pathway	Inflammatory/Immune disease
genistein	RCOR1	ADCY1	Chemokine signaling pathway	Inflammatory/Immune disease
genistein	RCOR1	RAF1	Chemokine signaling pathway	Inflammatory/Immune disease
genistein	RCOR1	NFKB1	Chemokine signaling pathway	Inflammatory/Immune disease
genistein	RCOR1	GNG7	Chemokine signaling pathway	Inflammatory/Immune disease
genistein	RCOR1	GNAI2	Chemokine signaling pathway	Inflammatory/Immune disease
genistein	SMARCA5	GNAI2	Chemokine signaling pathway	Inflammatory/Immune disease
genistein	SMARCA5	PRKCD	Chemokine signaling pathway	Inflammatory/Immune disease
genistein	SMARCA5	ADCY1	Chemokine signaling pathway	Inflammatory/Immune disease
genistein	SMARCA5	RAF1	Chemokine signaling pathway	Inflammatory/Immune disease
genistein	SMARCA5	NFKBIA	Chemokine signaling pathway	Inflammatory/Immune disease
genistein	SMARCA5	KRAS	Chemokine signaling pathway	Inflammatory/Immune disease
genistein	SMARCA5	CCL13	Chemokine signaling pathway	Inflammatory/Immune disease
genistein	SMARCA5	NFKB1	Chemokine signaling pathway	Inflammatory/Immune disease
genistein	SMARCA5	PRKCD	C-type lectin receptor signaling pathway	Inflammatory/Immune disease
genistein	SMARCA5	ITPR3	C-type lectin receptor signaling pathway	Inflammatory/Immune disease
genistein	SMARCA5	RAF1	C-type lectin receptor signaling pathway	Inflammatory/Immune disease
genistein	SMARCA5	NFKBIA	C-type lectin receptor signaling pathway	Inflammatory/Immune disease
genistein	SMARCA5	KRAS	C-type lectin receptor signaling pathway	Inflammatory/Immune disease
genistein	SMARCA5	NFKB1	C-type lectin receptor signaling pathway	Inflammatory/Immune disease
genistein	SMARCA5	PRKCD	NOD-like receptor signaling pathway	Inflammatory/Immune disease
genistein	SMARCA5	TAB2	NOD-like receptor signaling pathway	Inflammatory/Immune disease
genistein	SMARCA5	ITPR3	NOD-like receptor signaling pathway	Inflammatory/Immune disease
genistein	SMARCA5	NFKBIA	NOD-like receptor signaling pathway	Inflammatory/Immune disease
genistein	SMARCA5	CYBA	NOD-like receptor signaling pathway	Inflammatory/Immune disease
genistein	SMARCA5	NFKB1	NOD-like receptor signaling pathway	Inflammatory/Immune disease
genistein	SMARCA5	RAF1	B cell receptor signaling pathway	Inflammatory/Immune disease
genistein	SMARCA5	NFKBIA	B cell receptor signaling pathway	Inflammatory/Immune disease
genistein	SMARCA5	KRAS	B cell receptor signaling pathway	Inflammatory/Immune disease
genistein	SMARCA5	NFKB1	B cell receptor signaling pathway	Inflammatory/Immune disease
genistein	SMARCA5	TRAF4	IL-17 signaling pathway	Inflammatory/Immune disease
genistein	SMARCA5	TAB2	IL-17 signaling pathway	Inflammatory/Immune disease
genistein	SMARCA5	NFKBIA	IL-17 signaling pathway	Inflammatory/Immune disease
genistein	SMARCA5	NFKB1	IL-17 signaling pathway	Inflammatory/Immune disease
genistein	SMARCA5	MARCKSL1	Fc gamma R-mediated phagocytosis	Inflammatory/Immune disease
genistein	SMARCA5	PRKCD	Fc gamma R-mediated phagocytosis	Inflammatory/Immune disease
genistein	SMARCA5	RAF1	Fc gamma R-mediated phagocytosis	Inflammatory/Immune disease
genistein	SMARCA5	ARPC3	Fc gamma R-mediated phagocytosis	Inflammatory/Immune disease
genistein	SMARCA5	TAB2	Toll-like receptor signaling pathway	Inflammatory/Immune disease
genistein	SMARCA5	MAP2K3	Toll-like receptor signaling pathway	Inflammatory/Immune disease
genistein	SMARCA5	NFKBIA	Toll-like receptor signaling pathway	Inflammatory/Immune disease
genistein	SMARCA5	NFKB1	Toll-like receptor signaling pathway	Inflammatory/Immune disease
genistein	KLF4	CD8A	Primary immunodeficiency	Inflammatory/Immune disease
genistein	KLF4	CD19	Primary immunodeficiency	Inflammatory/Immune disease
genistein	KLF4	CD8B	Primary immunodeficiency	Inflammatory/Immune disease
genistein	KLF4	ARPC4	Fc gamma R-mediated phagocytosis	Inflammatory/Immune disease
genistein	KLF4	LIMK2	Fc gamma R-mediated phagocytosis	Inflammatory/Immune disease
genistein	KLF4	CDC42	Fc gamma R-mediated phagocytosis	Inflammatory/Immune disease
genistein	KLF4	RAF1	Fc gamma R-mediated phagocytosis	Inflammatory/Immune disease
genistein	KLF4	CD8A	Hematopoietic cell lineage	Inflammatory/Immune disease
genistein	KLF4	CD19	Hematopoietic cell lineage	Inflammatory/Immune disease
genistein	KLF4	CD22	Hematopoietic cell lineage	Inflammatory/Immune disease
genistein	KLF4	CD8B	Hematopoietic cell lineage	Inflammatory/Immune disease
genistein	KDM5B	ITPR3	Serotonergic synapse	Depressive disorder
genistein	KDM5B	GNAI2	Serotonergic synapse	Depressive disorder
genistein	KDM5B	KRAS	Serotonergic synapse	Depressive disorder
genistein	KDM5B	RAF1	Serotonergic synapse	Depressive disorder
genistein	KDM5B	CACNA1D	Serotonergic synapse	Depressive disorder
genistein	KDM5B	NFKBIA	Neurotrophin signaling pathway	Depressive disorder
genistein	KDM5B	KRAS	Neurotrophin signaling pathway	Depressive disorder
genistein	KDM5B	MAP2K5	Neurotrophin signaling pathway	Depressive disorder
genistein	KDM5B	RAF1	Neurotrophin signaling pathway	Depressive disorder
genistein	KDM5B	PRKCD	Neurotrophin signaling pathway	Depressive disorder
genistein	KDM5B	ITPR3	Glutamatergic synapse	Depressive disorder
genistein	KDM5B	GNAI2	Glutamatergic synapse	Depressive disorder
genistein	KDM5B	ADCY1	Glutamatergic synapse	Depressive disorder
genistein	KDM5B	CACNA1D	Glutamatergic synapse	Depressive disorder
genistein	KDM5B	ITPR3	Dopaminergic synapse	Depressive disorder
genistein	KDM5B	GNAI2	Dopaminergic synapse	Depressive disorder
genistein	KDM5B	PPP1CC	Dopaminergic synapse	Depressive disorder
genistein	KDM5B	CACNA1D	Dopaminergic synapse	Depressive disorder
genistein	SMARCA5	PRKCD	Neurotrophin signaling pathway	Depressive disorder
genistein	SMARCA5	RAF1	Neurotrophin signaling pathway	Depressive disorder
genistein	SMARCA5	NFKBIA	Neurotrophin signaling pathway	Depressive disorder
genistein	SMARCA5	KRAS	Neurotrophin signaling pathway	Depressive disorder
genistein	SMARCA5	MAP2K5	Neurotrophin signaling pathway	Depressive disorder
genistein	SMARCA5	NFKB1	Neurotrophin signaling pathway	Depressive disorder
genistein	SMARCA5	GNAI2	Serotonergic synapse	Depressive disorder
genistein	SMARCA5	ITPR3	Serotonergic synapse	Depressive disorder
genistein	SMARCA5	RAF1	Serotonergic synapse	Depressive disorder
genistein	SMARCA5	KRAS	Serotonergic synapse	Depressive disorder
genistein	SMARCA5	CACNA1D	Serotonergic synapse	Depressive disorder
genistein	KDM5B	CYBA	Prion disease	Neurodegenerative disease
genistein	KDM5B	ITPR3	Prion disease	Neurodegenerative disease
genistein	KDM5B	UQCRH	Prion disease	Neurodegenerative disease
genistein	KDM5B	CACNA1D	Prion disease	Neurodegenerative disease
genistein	KDM5B	PRKCD	Prion disease	Neurodegenerative disease
genistein	KDM5B	NDUFA1	Prion disease	Neurodegenerative disease
genistein	SMARCA5	PRKCD	Prion disease	Neurodegenerative disease
genistein	SMARCA5	ITPR3	Prion disease	Neurodegenerative disease
genistein	SMARCA5	CYBA	Prion disease	Neurodegenerative disease
genistein	SMARCA5	TUBB	Prion disease	Neurodegenerative disease
genistein	SMARCA5	NDUFA1	Prion disease	Neurodegenerative disease
genistein	SMARCA5	PSMB3	Prion disease	Neurodegenerative disease
genistein	SMARCA5	UQCRH	Prion disease	Neurodegenerative disease
genistein	SMARCA5	CACNA1D	Prion disease	Neurodegenerative disease
genistein	SMARCA5	ITPR3	Alzheimer disease	Neurodegenerative disease
genistein	SMARCA5	RAF1	Alzheimer disease	Neurodegenerative disease
genistein	SMARCA5	KRAS	Alzheimer disease	Neurodegenerative disease
genistein	SMARCA5	TUBB	Alzheimer disease	Neurodegenerative disease
genistein	SMARCA5	NDUFA1	Alzheimer disease	Neurodegenerative disease
genistein	SMARCA5	PSMB3	Alzheimer disease	Neurodegenerative disease
genistein	SMARCA5	UQCRH	Alzheimer disease	Neurodegenerative disease
genistein	SMARCA5	NFKB1	Alzheimer disease	Neurodegenerative disease
genistein	SMARCA5	CACNA1D	Alzheimer disease	Neurodegenerative disease
genistein	SMARCA5	ITPR3	Pathways of neurodegeneration - multiple diseases	Neurodegenerative disease
genistein	SMARCA5	RAF1	Pathways of neurodegeneration - multiple diseases	Neurodegenerative disease
genistein	SMARCA5	MAP2K3	Pathways of neurodegeneration - multiple diseases	Neurodegenerative disease
genistein	SMARCA5	KRAS	Pathways of neurodegeneration - multiple diseases	Neurodegenerative disease
genistein	SMARCA5	TUBB	Pathways of neurodegeneration - multiple diseases	Neurodegenerative disease
genistein	SMARCA5	NDUFA1	Pathways of neurodegeneration - multiple diseases	Neurodegenerative disease
genistein	SMARCA5	PSMB3	Pathways of neurodegeneration - multiple diseases	Neurodegenerative disease
genistein	SMARCA5	UQCRH	Pathways of neurodegeneration - multiple diseases	Neurodegenerative disease
genistein	SMARCA5	NFKB1	Pathways of neurodegeneration - multiple diseases	Neurodegenerative disease
genistein	SMARCA5	CACNA1D	Pathways of neurodegeneration - multiple diseases	Neurodegenerative disease
genistein	KDM5B	NFKBIA	Alcoholic liver disease	Liver disease
genistein	KDM5B	TAB2	Alcoholic liver disease	Liver disease
genistein	KDM5B	PRKAG1	Alcoholic liver disease	Liver disease
genistein	KDM5B	MAP2K3	Alcoholic liver disease	Liver disease
genistein	KDM5B	TRA2A	Alcoholic liver disease	Liver disease
genistein	SMARCA5	TAB2	Alcoholic liver disease	Liver disease
genistein	SMARCA5	TRA2A	Alcoholic liver disease	Liver disease
genistein	SMARCA5	MAP2K3	Alcoholic liver disease	Liver disease
genistein	SMARCA5	NFKBIA	Alcoholic liver disease	Liver disease
genistein	SMARCA5	PRKAG1	Alcoholic liver disease	Liver disease
genistein	SMARCA5	NFKB1	Alcoholic liver disease	Liver disease
genistein	ATF3	GSK3A	Non-alcoholic fatty liver disease	Liver disease
genistein	ATF3	NDUFA3	Non-alcoholic fatty liver disease	Liver disease
genistein	ATF3	NDUFA7	Non-alcoholic fatty liver disease	Liver disease
genistein	ATF3	BAX	Non-alcoholic fatty liver disease	Liver disease
genistein	ATF3	ADIPOR2	Non-alcoholic fatty liver disease	Liver disease
genistein	ATF3	SDHA	Non-alcoholic fatty liver disease	Liver disease
genistein	ATF3	COX8A	Non-alcoholic fatty liver disease	Liver disease
genistein	ATF3	NDUFA9	Non-alcoholic fatty liver disease	Liver disease
genistein	ATF3	NR1H3	Non-alcoholic fatty liver disease	Liver disease
genistein	KDM5B	ITPR3	Gastric acid secretion	Digestive system disease
genistein	KDM5B	GNAI2	Gastric acid secretion	Digestive system disease
genistein	KDM5B	ATP1B1	Gastric acid secretion	Digestive system disease
genistein	KDM5B	ADCY1	Gastric acid secretion	Digestive system disease
genistein	KDM5B	ITPR3	Pancreatic secretion	Digestive system disease
genistein	KDM5B	ATP1B1	Pancreatic secretion	Digestive system disease
genistein	KDM5B	RAB11A	Pancreatic secretion	Digestive system disease
genistein	KDM5B	ADCY1	Pancreatic secretion	Digestive system disease
genistein	SMARCA5	GNAI2	Gastric acid secretion	Digestive system disease
genistein	SMARCA5	ADCY1	Gastric acid secretion	Digestive system disease
genistein	SMARCA5	ITPR3	Gastric acid secretion	Digestive system disease
genistein	SMARCA5	ATP1B1	Gastric acid secretion	Digestive system disease
genistein	SMARCA5	ATP1B1	Carbohydrate digestion and absorption	Digestive system disease
genistein	SMARCA5	HK1	Carbohydrate digestion and absorption	Digestive system disease
genistein	SMARCA5	CACNA1D	Carbohydrate digestion and absorption	Digestive system disease
genistein	SMARCA5	RAB11A	Pancreatic secretion	Digestive system disease
genistein	SMARCA5	ADCY1	Pancreatic secretion	Digestive system disease
genistein	SMARCA5	ITPR3	Pancreatic secretion	Digestive system disease
genistein	SMARCA5	ATP1B1	Pancreatic secretion	Digestive system disease

## Sheet: homoharringtonine
Nature compound	TF	Regulated gene	KEGG pathway	Disease
homoharringtonine	NCAPG	NFKBIA	Chronic myeloid leukemia	Chronic myeloid leukemia
homoharringtonine	NCAPG	DDB2	Chronic myeloid leukemia	Chronic myeloid leukemia
homoharringtonine	NCAPG	GADD45B	Chronic myeloid leukemia	Chronic myeloid leukemia
homoharringtonine	NCAPG	NFKB1	Chronic myeloid leukemia	Chronic myeloid leukemia
homoharringtonine	NCAPG	CDKN1A	Chronic myeloid leukemia	Chronic myeloid leukemia
homoharringtonine	RFX5	NFKBIA	Chronic myeloid leukemia	Chronic myeloid leukemia
homoharringtonine	RFX5	GADD45B	Chronic myeloid leukemia	Chronic myeloid leukemia
homoharringtonine	RFX5	GADD45A	Chronic myeloid leukemia	Chronic myeloid leukemia
homoharringtonine	RFX5	CDKN1B	Chronic myeloid leukemia	Chronic myeloid leukemia
homoharringtonine	RFX5	SOS2	Chronic myeloid leukemia	Chronic myeloid leukemia
homoharringtonine	KLF10	NFKBIA	Chronic myeloid leukemia	Chronic myeloid leukemia
homoharringtonine	KLF10	GADD45B	Chronic myeloid leukemia	Chronic myeloid leukemia
homoharringtonine	KLF10	GADD45A	Chronic myeloid leukemia	Chronic myeloid leukemia
homoharringtonine	KLF10	CDKN1B	Chronic myeloid leukemia	Chronic myeloid leukemia
homoharringtonine	KLF10	SOS2	Chronic myeloid leukemia	Chronic myeloid leukemia
homoharringtonine	NIPBL	NFKBIA	Chronic myeloid leukemia	Chronic myeloid leukemia
homoharringtonine	NIPBL	GADD45B	Chronic myeloid leukemia	Chronic myeloid leukemia
homoharringtonine	NIPBL	CDKN1A	Chronic myeloid leukemia	Chronic myeloid leukemia
homoharringtonine	NIPBL	NFKB1	Chronic myeloid leukemia	Chronic myeloid leukemia
homoharringtonine	NIPBL	NFKBIA	Chronic myeloid leukemia	Chronic myeloid leukemia
homoharringtonine	NIPBL	DDB2	Chronic myeloid leukemia	Chronic myeloid leukemia
homoharringtonine	NIPBL	CDKN1A	Chronic myeloid leukemia	Chronic myeloid leukemia
homoharringtonine	NIPBL	GADD45B	Chronic myeloid leukemia	Chronic myeloid leukemia
homoharringtonine	DPF1	DDB2	Chronic myeloid leukemia	Chronic myeloid leukemia
homoharringtonine	DPF1	GADD45B	Chronic myeloid leukemia	Chronic myeloid leukemia
homoharringtonine	DPF1	CDKN1A	Chronic myeloid leukemia	Chronic myeloid leukemia
homoharringtonine	DPF1	NFKB1	Chronic myeloid leukemia	Chronic myeloid leukemia
homoharringtonine	HBP1	NFKBIA	Chronic myeloid leukemia	Chronic myeloid leukemia
homoharringtonine	HBP1	GADD45A	Chronic myeloid leukemia	Chronic myeloid leukemia
homoharringtonine	HBP1	CDKN1B	Chronic myeloid leukemia	Chronic myeloid leukemia
homoharringtonine	HBP1	SOS2	Chronic myeloid leukemia	Chronic myeloid leukemia
homoharringtonine	TBP	NFKBIA	Chronic myeloid leukemia	Chronic myeloid leukemia
homoharringtonine	TBP	GADD45A	Chronic myeloid leukemia	Chronic myeloid leukemia
homoharringtonine	TBP	CDKN1B	Chronic myeloid leukemia	Chronic myeloid leukemia
homoharringtonine	TBP	SOS2	Chronic myeloid leukemia	Chronic myeloid leukemia
homoharringtonine	CHD1	GADD45B	Chronic myeloid leukemia	Chronic myeloid leukemia
homoharringtonine	CHD1	NFKBIA	Chronic myeloid leukemia	Chronic myeloid leukemia
homoharringtonine	CHD1	DDB2	Chronic myeloid leukemia	Chronic myeloid leukemia
homoharringtonine	WDHD1	NFKBIA	Chronic myeloid leukemia	Chronic myeloid leukemia
homoharringtonine	WDHD1	GADD45B	Chronic myeloid leukemia	Chronic myeloid leukemia
homoharringtonine	WDHD1	DDB2	Chronic myeloid leukemia	Chronic myeloid leukemia
homoharringtonine	CHD1	NFKBIA	Chronic myeloid leukemia	Chronic myeloid leukemia
homoharringtonine	CHD1	GADD45B	Chronic myeloid leukemia	Chronic myeloid leukemia
homoharringtonine	CHD1	DDB2	Chronic myeloid leukemia	Chronic myeloid leukemia
homoharringtonine	DPF2	DDB2	Chronic myeloid leukemia	Chronic myeloid leukemia
homoharringtonine	DPF2	NFKBIA	Chronic myeloid leukemia	Chronic myeloid leukemia
homoharringtonine	DPF2	GADD45B	Chronic myeloid leukemia	Chronic myeloid leukemia
homoharringtonine	NIPBL	JUN	Coronavirus disease - COVID-19	Infectious disease: viral
homoharringtonine	NIPBL	NFKBIA	Coronavirus disease - COVID-19	Infectious disease: viral
homoharringtonine	NIPBL	CCL2	Coronavirus disease - COVID-19	Infectious disease: viral
homoharringtonine	NIPBL	NFKBIB	Coronavirus disease - COVID-19	Infectious disease: viral
homoharringtonine	NIPBL	CXCL8	Coronavirus disease - COVID-19	Infectious disease: viral
homoharringtonine	NIPBL	RPS8	Coronavirus disease - COVID-19	Infectious disease: viral
homoharringtonine	NIPBL	NFKB1	Coronavirus disease - COVID-19	Infectious disease: viral
homoharringtonine	NIPBL	JUN	Coronavirus disease - COVID-19	Infectious disease: viral
homoharringtonine	NIPBL	NFKBIA	Coronavirus disease - COVID-19	Infectious disease: viral
homoharringtonine	NIPBL	FOS	Coronavirus disease - COVID-19	Infectious disease: viral
homoharringtonine	NIPBL	NFKBIB	Coronavirus disease - COVID-19	Infectious disease: viral
homoharringtonine	NIPBL	CXCL8	Coronavirus disease - COVID-19	Infectious disease: viral
homoharringtonine	NIPBL	NFKB1	Coronavirus disease - COVID-19	Infectious disease: viral
homoharringtonine	NIPBL	RPS25	Coronavirus disease - COVID-19	Infectious disease: viral
homoharringtonine	NIPBL	HBEGF	Coronavirus disease - COVID-19	Infectious disease: viral
homoharringtonine	TCF7L2	FOS	Coronavirus disease - COVID-19	Infectious disease: viral
homoharringtonine	TCF7L2	IKBKE	Coronavirus disease - COVID-19	Infectious disease: viral
homoharringtonine	TCF7L2	CCL2	Coronavirus disease - COVID-19	Infectious disease: viral
homoharringtonine	TCF7L2	NFKBIA	Coronavirus disease - COVID-19	Infectious disease: viral
homoharringtonine	TCF7L2	JUN	Coronavirus disease - COVID-19	Infectious disease: viral
homoharringtonine	TCF7L2	NFKBIB	Coronavirus disease - COVID-19	Infectious disease: viral
homoharringtonine	NCAPG	NFKBIA	Coronavirus disease - COVID-19	Infectious disease: viral
homoharringtonine	NCAPG	NFKB1	Coronavirus disease - COVID-19	Infectious disease: viral
homoharringtonine	NCAPG	NFKBIB	Coronavirus disease - COVID-19	Infectious disease: viral
homoharringtonine	NCAPG	IL6ST	Coronavirus disease - COVID-19	Infectious disease: viral
homoharringtonine	NCAPG	C1S	Coronavirus disease - COVID-19	Infectious disease: viral
homoharringtonine	NCAPG	JUN	Coronavirus disease - COVID-19	Infectious disease: viral
homoharringtonine	NCAPG	C1R	Coronavirus disease - COVID-19	Infectious disease: viral
homoharringtonine	CHD1	NFKBIA	Coronavirus disease - COVID-19	Infectious disease: viral
homoharringtonine	CHD1	IKBKE	Coronavirus disease - COVID-19	Infectious disease: viral
homoharringtonine	CHD1	NFKBIB	Coronavirus disease - COVID-19	Infectious disease: viral
homoharringtonine	CHD1	JUN	Coronavirus disease - COVID-19	Infectious disease: viral
homoharringtonine	CHD1	C1S	Coronavirus disease - COVID-19	Infectious disease: viral
homoharringtonine	GREB1	NFKBIA	Coronavirus disease - COVID-19	Infectious disease: viral
homoharringtonine	GREB1	IKBKE	Coronavirus disease - COVID-19	Infectious disease: viral
homoharringtonine	GREB1	JUN	Coronavirus disease - COVID-19	Infectious disease: viral
homoharringtonine	GREB1	C1S	Coronavirus disease - COVID-19	Infectious disease: viral
homoharringtonine	GREB1	C1R	Coronavirus disease - COVID-19	Infectious disease: viral
homoharringtonine	DPF2	NFKBIA	Coronavirus disease - COVID-19	Infectious disease: viral
homoharringtonine	DPF2	IKBKE	Coronavirus disease - COVID-19	Infectious disease: viral
homoharringtonine	DPF2	NFKBIB	Coronavirus disease - COVID-19	Infectious disease: viral
homoharringtonine	DPF2	JUN	Coronavirus disease - COVID-19	Infectious disease: viral
homoharringtonine	DPF2	C1S	Coronavirus disease - COVID-19	Infectious disease: viral
homoharringtonine	DPF2	C1R	Coronavirus disease - COVID-19	Infectious disease: viral
homoharringtonine	REST	NFKBIA	Coronavirus disease - COVID-19	Infectious disease: viral
homoharringtonine	REST	IKBKE	Coronavirus disease - COVID-19	Infectious disease: viral
homoharringtonine	REST	C1S	Coronavirus disease - COVID-19	Infectious disease: viral
homoharringtonine	REST	JUN	Coronavirus disease - COVID-19	Infectious disease: viral
homoharringtonine	REST	C1R	Coronavirus disease - COVID-19	Infectious disease: viral
homoharringtonine	MEN1	NFKBIA	Coronavirus disease - COVID-19	Infectious disease: viral
homoharringtonine	MEN1	NFKBIB	Coronavirus disease - COVID-19	Infectious disease: viral
homoharringtonine	MEN1	RPS27L	Coronavirus disease - COVID-19	Infectious disease: viral
homoharringtonine	MEN1	IKBKE	Coronavirus disease - COVID-19	Infectious disease: viral
homoharringtonine	MEN1	CFD	Coronavirus disease - COVID-19	Infectious disease: viral
homoharringtonine	MEN1	JUN	Coronavirus disease - COVID-19	Infectious disease: viral
homoharringtonine	MEN1	C1S	Coronavirus disease - COVID-19	Infectious disease: viral
homoharringtonine	HBP1	NFKBIA	Coronavirus disease - COVID-19	Infectious disease: viral
homoharringtonine	HBP1	JUN	Coronavirus disease - COVID-19	Infectious disease: viral
homoharringtonine	HBP1	FOS	Coronavirus disease - COVID-19	Infectious disease: viral
homoharringtonine	HBP1	IKBKE	Coronavirus disease - COVID-19	Infectious disease: viral
homoharringtonine	HBP1	TBK1	Coronavirus disease - COVID-19	Infectious disease: viral
homoharringtonine	RFX5	NFKBIA	Coronavirus disease - COVID-19	Infectious disease: viral
homoharringtonine	RFX5	JUN	Coronavirus disease - COVID-19	Infectious disease: viral
homoharringtonine	RFX5	FOS	Coronavirus disease - COVID-19	Infectious disease: viral
homoharringtonine	RFX5	IKBKE	Coronavirus disease - COVID-19	Infectious disease: viral
homoharringtonine	RFX5	TBK1	Coronavirus disease - COVID-19	Infectious disease: viral
homoharringtonine	TBP	NFKBIA	Coronavirus disease - COVID-19	Infectious disease: viral
homoharringtonine	TBP	JUN	Coronavirus disease - COVID-19	Infectious disease: viral
homoharringtonine	TBP	FOS	Coronavirus disease - COVID-19	Infectious disease: viral
homoharringtonine	TBP	IKBKE	Coronavirus disease - COVID-19	Infectious disease: viral
homoharringtonine	TBP	TBK1	Coronavirus disease - COVID-19	Infectious disease: viral
homoharringtonine	NIPBL	CXCL3	IL-17 signaling pathway	Inflammatory/Immune disease
homoharringtonine	NIPBL	FOSB	IL-17 signaling pathway	Inflammatory/Immune disease
homoharringtonine	NIPBL	JUN	IL-17 signaling pathway	Inflammatory/Immune disease
homoharringtonine	NIPBL	PTGS2	IL-17 signaling pathway	Inflammatory/Immune disease
homoharringtonine	NIPBL	CXCL2	IL-17 signaling pathway	Inflammatory/Immune disease
homoharringtonine	NIPBL	NFKBIA	IL-17 signaling pathway	Inflammatory/Immune disease
homoharringtonine	NIPBL	CCL2	IL-17 signaling pathway	Inflammatory/Immune disease
homoharringtonine	NIPBL	FOSL1	IL-17 signaling pathway	Inflammatory/Immune disease
homoharringtonine	NIPBL	CXCL8	IL-17 signaling pathway	Inflammatory/Immune disease
homoharringtonine	NIPBL	NFKB1	IL-17 signaling pathway	Inflammatory/Immune disease
homoharringtonine	NIPBL	FOSB	IL-17 signaling pathway	Inflammatory/Immune disease
homoharringtonine	NIPBL	PTGS2	IL-17 signaling pathway	Inflammatory/Immune disease
homoharringtonine	NIPBL	JUN	IL-17 signaling pathway	Inflammatory/Immune disease
homoharringtonine	NIPBL	CXCL2	IL-17 signaling pathway	Inflammatory/Immune disease
homoharringtonine	NIPBL	NFKBIA	IL-17 signaling pathway	Inflammatory/Immune disease
homoharringtonine	NIPBL	CXCL3	IL-17 signaling pathway	Inflammatory/Immune disease
homoharringtonine	NIPBL	FOS	IL-17 signaling pathway	Inflammatory/Immune disease
homoharringtonine	NIPBL	FOSL1	IL-17 signaling pathway	Inflammatory/Immune disease
homoharringtonine	NIPBL	CXCL8	IL-17 signaling pathway	Inflammatory/Immune disease
homoharringtonine	NIPBL	NFKB1	IL-17 signaling pathway	Inflammatory/Immune disease
homoharringtonine	NIPBL	CXCL3	NOD-like receptor signaling pathway	Inflammatory/Immune disease
homoharringtonine	NIPBL	JUN	NOD-like receptor signaling pathway	Inflammatory/Immune disease
homoharringtonine	NIPBL	CXCL2	NOD-like receptor signaling pathway	Inflammatory/Immune disease
homoharringtonine	NIPBL	NFKBIA	NOD-like receptor signaling pathway	Inflammatory/Immune disease
homoharringtonine	NIPBL	CCL2	NOD-like receptor signaling pathway	Inflammatory/Immune disease
homoharringtonine	NIPBL	NFKBIB	NOD-like receptor signaling pathway	Inflammatory/Immune disease
homoharringtonine	NIPBL	CXCL8	NOD-like receptor signaling pathway	Inflammatory/Immune disease
homoharringtonine	NIPBL	RIPK1	NOD-like receptor signaling pathway	Inflammatory/Immune disease
homoharringtonine	NIPBL	NFKB1	NOD-like receptor signaling pathway	Inflammatory/Immune disease
homoharringtonine	NIPBL	CXCL3	Chemokine signaling pathway	Inflammatory/Immune disease
homoharringtonine	NIPBL	JUN	Chemokine signaling pathway	Inflammatory/Immune disease
homoharringtonine	NIPBL	CXCL2	Chemokine signaling pathway	Inflammatory/Immune disease
homoharringtonine	NIPBL	NFKBIA	Chemokine signaling pathway	Inflammatory/Immune disease
homoharringtonine	NIPBL	CCL2	Chemokine signaling pathway	Inflammatory/Immune disease
homoharringtonine	NIPBL	NFKBIB	Chemokine signaling pathway	Inflammatory/Immune disease
homoharringtonine	NIPBL	CXCL8	Chemokine signaling pathway	Inflammatory/Immune disease
homoharringtonine	NIPBL	RIPK1	Chemokine signaling pathway	Inflammatory/Immune disease
homoharringtonine	NIPBL	NFKB1	Chemokine signaling pathway	Inflammatory/Immune disease
homoharringtonine	TCF7L2	IKBKE	NOD-like receptor signaling pathway	Inflammatory/Immune disease
homoharringtonine	TCF7L2	CCL2	NOD-like receptor signaling pathway	Inflammatory/Immune disease
homoharringtonine	TCF7L2	NFKBIA	NOD-like receptor signaling pathway	Inflammatory/Immune disease
homoharringtonine	TCF7L2	BIRC3	NOD-like receptor signaling pathway	Inflammatory/Immune disease
homoharringtonine	TCF7L2	JUN	NOD-like receptor signaling pathway	Inflammatory/Immune disease
homoharringtonine	TCF7L2	NFKBIB	NOD-like receptor signaling pathway	Inflammatory/Immune disease
homoharringtonine	TCF7L2	TXNIP	NOD-like receptor signaling pathway	Inflammatory/Immune disease
homoharringtonine	TCF7L2	GBP2	NOD-like receptor signaling pathway	Inflammatory/Immune disease
homoharringtonine	TCF7L2	GBP1	C-type lectin receptor signaling pathway	Inflammatory/Immune disease
homoharringtonine	NIPBL	RELB	C-type lectin receptor signaling pathway	Inflammatory/Immune disease
homoharringtonine	NIPBL	BCL3	C-type lectin receptor signaling pathway	Inflammatory/Immune disease
homoharringtonine	NIPBL	NFKB2	C-type lectin receptor signaling pathway	Inflammatory/Immune disease
homoharringtonine	NIPBL	JUN	C-type lectin receptor signaling pathway	Inflammatory/Immune disease
homoharringtonine	NIPBL	PTGS2	C-type lectin receptor signaling pathway	Inflammatory/Immune disease
homoharringtonine	NIPBL	NFKBIA	C-type lectin receptor signaling pathway	Inflammatory/Immune disease
homoharringtonine	NIPBL	IRF1	C-type lectin receptor signaling pathway	Inflammatory/Immune disease
homoharringtonine	NIPBL	NFKB1	C-type lectin receptor signaling pathway	Inflammatory/Immune disease
homoharringtonine	BHLHE40	TNFAIP3	IL-17 signaling pathway	Inflammatory/Immune disease
homoharringtonine	BHLHE40	CXCL2	IL-17 signaling pathway	Inflammatory/Immune disease
homoharringtonine	BHLHE40	FOSL1	IL-17 signaling pathway	Inflammatory/Immune disease
homoharringtonine	BHLHE40	PTGS2	IL-17 signaling pathway	Inflammatory/Immune disease
homoharringtonine	BHLHE40	FOSB	IL-17 signaling pathway	Inflammatory/Immune disease
homoharringtonine	BHLHE40	CXCL3	IL-17 signaling pathway	Inflammatory/Immune disease
homoharringtonine	BHLHE40	CCL2	IL-17 signaling pathway	Inflammatory/Immune disease
homoharringtonine	BHLHE40	CCL20	IL-17 signaling pathway	Inflammatory/Immune disease
homoharringtonine	BHLHE40	TNFAIP3	NOD-like receptor signaling pathway	Inflammatory/Immune disease
homoharringtonine	BHLHE40	CXCL2	NOD-like receptor signaling pathway	Inflammatory/Immune disease
homoharringtonine	BHLHE40	NFKBIB	NOD-like receptor signaling pathway	Inflammatory/Immune disease
homoharringtonine	BHLHE40	CXCL3	NOD-like receptor signaling pathway	Inflammatory/Immune disease
homoharringtonine	BHLHE40	CCL2	NOD-like receptor signaling pathway	Inflammatory/Immune disease
homoharringtonine	BHLHE40	BIRC2	NOD-like receptor signaling pathway	Inflammatory/Immune disease
homoharringtonine	BHLHE40	BIRC3	NOD-like receptor signaling pathway	Inflammatory/Immune disease
homoharringtonine	BHLHE40	RIPK1	NOD-like receptor signaling pathway	Inflammatory/Immune disease
homoharringtonine	NIPBL	BCL3	C-type lectin receptor signaling pathway	Inflammatory/Immune disease
homoharringtonine	NIPBL	PTGS2	C-type lectin receptor signaling pathway	Inflammatory/Immune disease
homoharringtonine	NIPBL	JUN	C-type lectin receptor signaling pathway	Inflammatory/Immune disease
homoharringtonine	NIPBL	RELB	C-type lectin receptor signaling pathway	Inflammatory/Immune disease
homoharringtonine	NIPBL	NFKB2	C-type lectin receptor signaling pathway	Inflammatory/Immune disease
homoharringtonine	NIPBL	NFKBIA	C-type lectin receptor signaling pathway	Inflammatory/Immune disease
homoharringtonine	NIPBL	NFKB1	C-type lectin receptor signaling pathway	Inflammatory/Immune disease
homoharringtonine	NIPBL	IRF1	C-type lectin receptor signaling pathway	Inflammatory/Immune disease
homoharringtonine	NIPBL	JUN	NOD-like receptor signaling pathway	Inflammatory/Immune disease
homoharringtonine	NIPBL	CXCL2	NOD-like receptor signaling pathway	Inflammatory/Immune disease
homoharringtonine	NIPBL	NFKBIA	NOD-like receptor signaling pathway	Inflammatory/Immune disease
homoharringtonine	NIPBL	CXCL3	NOD-like receptor signaling pathway	Inflammatory/Immune disease
homoharringtonine	NIPBL	NFKBIB	NOD-like receptor signaling pathway	Inflammatory/Immune disease
homoharringtonine	NIPBL	CXCL8	NOD-like receptor signaling pathway	Inflammatory/Immune disease
homoharringtonine	NIPBL	BIRC2	NOD-like receptor signaling pathway	Inflammatory/Immune disease
homoharringtonine	NIPBL	NFKB1	NOD-like receptor signaling pathway	Inflammatory/Immune disease
homoharringtonine	TCF7L2	FOS	Rheumatoid arthritis	Inflammatory/Immune disease
homoharringtonine	TCF7L2	CCL2	Rheumatoid arthritis	Inflammatory/Immune disease
homoharringtonine	TCF7L2	JUN	Rheumatoid arthritis	Inflammatory/Immune disease
homoharringtonine	TCF7L2	ICAM1	Rheumatoid arthritis	Inflammatory/Immune disease
homoharringtonine	TCF7L2	CCL20	Rheumatoid arthritis	Inflammatory/Immune disease
homoharringtonine	TCF7L2	IL11	Rheumatoid arthritis	Inflammatory/Immune disease
homoharringtonine	TCF7L2	CTSK	Rheumatoid arthritis	Inflammatory/Immune disease
homoharringtonine	TCF7L2	CSF1	Rheumatoid arthritis	Inflammatory/Immune disease
homoharringtonine	TCF7L2	FOS	IL-17 signaling pathway	Inflammatory/Immune disease
homoharringtonine	TCF7L2	IKBKE	IL-17 signaling pathway	Inflammatory/Immune disease
homoharringtonine	TCF7L2	CCL2	IL-17 signaling pathway	Inflammatory/Immune disease
homoharringtonine	TCF7L2	NFKBIA	IL-17 signaling pathway	Inflammatory/Immune disease
homoharringtonine	TCF7L2	JUN	IL-17 signaling pathway	Inflammatory/Immune disease
homoharringtonine	TCF7L2	CCL20	IL-17 signaling pathway	Inflammatory/Immune disease
homoharringtonine	TCF7L2	MMP13	IL-17 signaling pathway	Inflammatory/Immune disease
homoharringtonine	TCF7L2	FOSL1	IL-17 signaling pathway	Inflammatory/Immune disease
homoharringtonine	KLF10	FOSB	IL-17 signaling pathway	Inflammatory/Immune disease
homoharringtonine	KLF10	NFKBIA	IL-17 signaling pathway	Inflammatory/Immune disease
homoharringtonine	KLF10	JUN	IL-17 signaling pathway	Inflammatory/Immune disease
homoharringtonine	KLF10	CCL20	IL-17 signaling pathway	Inflammatory/Immune disease
homoharringtonine	KLF10	CXCL2	IL-17 signaling pathway	Inflammatory/Immune disease
homoharringtonine	KLF10	IKBKE	IL-17 signaling pathway	Inflammatory/Immune disease
homoharringtonine	KLF10	FOS	IL-17 signaling pathway	Inflammatory/Immune disease
homoharringtonine	KLF10	TBK1	IL-17 signaling pathway	Inflammatory/Immune disease
homoharringtonine	DPF1	RELB	Epstein-Barr virus infection	Infectious disease: viral
homoharringtonine	DPF1	IKBKE	Epstein-Barr virus infection	Infectious disease: viral
homoharringtonine	DPF1	DDB2	Epstein-Barr virus infection	Infectious disease: viral
homoharringtonine	DPF1	ICAM1	Epstein-Barr virus infection	Infectious disease: viral
homoharringtonine	DPF1	NFKB2	Epstein-Barr virus infection	Infectious disease: viral
homoharringtonine	DPF1	HES1	Epstein-Barr virus infection	Infectious disease: viral
homoharringtonine	DPF1	NFKBIB	Epstein-Barr virus infection	Infectious disease: viral
homoharringtonine	DPF1	TNFAIP3	Epstein-Barr virus infection	Infectious disease: viral
homoharringtonine	DPF1	GADD45B	Epstein-Barr virus infection	Infectious disease: viral
homoharringtonine	DPF1	CDKN1A	Epstein-Barr virus infection	Infectious disease: viral
homoharringtonine	DPF1	NFKB1	Epstein-Barr virus infection	Infectious disease: viral
homoharringtonine	DPF1	NFKBIE	Epstein-Barr virus infection	Infectious disease: viral
homoharringtonine	DPF1	SNW1	Epstein-Barr virus infection	Infectious disease: viral
homoharringtonine	DPF1	JUN	Epstein-Barr virus infection	Infectious disease: viral
homoharringtonine	NCAPG	HES1	Epstein-Barr virus infection	Infectious disease: viral
homoharringtonine	NCAPG	RELB	Epstein-Barr virus infection	Infectious disease: viral
homoharringtonine	NCAPG	NFKBIA	Epstein-Barr virus infection	Infectious disease: viral
homoharringtonine	NCAPG	NFKB2	Epstein-Barr virus infection	Infectious disease: viral
homoharringtonine	NCAPG	ICAM1	Epstein-Barr virus infection	Infectious disease: viral
homoharringtonine	NCAPG	DDB2	Epstein-Barr virus infection	Infectious disease: viral
homoharringtonine	NCAPG	GADD45B	Epstein-Barr virus infection	Infectious disease: viral
homoharringtonine	NCAPG	NFKB1	Epstein-Barr virus infection	Infectious disease: viral
homoharringtonine	NCAPG	CDKN1A	Epstein-Barr virus infection	Infectious disease: viral
homoharringtonine	NCAPG	NFKBIB	Epstein-Barr virus infection	Infectious disease: viral
homoharringtonine	NCAPG	NFKBIE	Epstein-Barr virus infection	Infectious disease: viral
homoharringtonine	NCAPG	JUN	Epstein-Barr virus infection	Infectious disease: viral
homoharringtonine	NCAPG	SNW1	Epstein-Barr virus infection	Infectious disease: viral
homoharringtonine	ELK1	GADD45B	Epstein-Barr virus infection	Infectious disease: viral
homoharringtonine	ELK1	JUN	Epstein-Barr virus infection	Infectious disease: viral
homoharringtonine	ELK1	ICAM1	Epstein-Barr virus infection	Infectious disease: viral
homoharringtonine	ELK1	NFKBIB	Epstein-Barr virus infection	Infectious disease: viral
homoharringtonine	ELK1	DDB2	Epstein-Barr virus infection	Infectious disease: viral
homoharringtonine	ELK1	NFKBIE	Epstein-Barr virus infection	Infectious disease: viral
homoharringtonine	ELK1	TNFAIP3	Epstein-Barr virus infection	Infectious disease: viral
homoharringtonine	ELK1	HES1	Epstein-Barr virus infection	Infectious disease: viral
homoharringtonine	ELK1	NFKB2	Epstein-Barr virus infection	Infectious disease: viral
homoharringtonine	ELK1	RELB	Epstein-Barr virus infection	Infectious disease: viral
homoharringtonine	ELK1	IKBKE	Epstein-Barr virus infection	Infectious disease: viral
homoharringtonine	ELK1	MAP2K3	Epstein-Barr virus infection	Infectious disease: viral
homoharringtonine	MEN1	DDB2	Epstein-Barr virus infection	Infectious disease: viral
homoharringtonine	MEN1	RELB	Epstein-Barr virus infection	Infectious disease: viral
homoharringtonine	MEN1	NFKBIA	Epstein-Barr virus infection	Infectious disease: viral
homoharringtonine	MEN1	HES1	Epstein-Barr virus infection	Infectious disease: viral
homoharringtonine	MEN1	NFKB2	Epstein-Barr virus infection	Infectious disease: viral
homoharringtonine	MEN1	IKBKE	Epstein-Barr virus infection	Infectious disease: viral
homoharringtonine	MEN1	ICAM1	Epstein-Barr virus infection	Infectious disease: viral
homoharringtonine	MEN1	NFKBIB	Epstein-Barr virus infection	Infectious disease: viral
homoharringtonine	MEN1	GADD45B	Epstein-Barr virus infection	Infectious disease: viral
homoharringtonine	MEN1	FAS	Epstein-Barr virus infection	Infectious disease: viral
homoharringtonine	MEN1	SN2	Epstein-Barr virus infection	Infectious disease: viral
homoharringtonine	MEN1	JUN	Epstein-Barr virus infection	Infectious disease: viral
homoharringtonine	DPF1	RELB	Epstein-Barr virus infection	Infectious disease: viral
homoharringtonine	DPF1	ICAM1	Epstein-Barr virus infection	Infectious disease: viral
homoharringtonine	DPF1	NFKBIB	Epstein-Barr virus infection	Infectious disease: viral
homoharringtonine	DPF1	GADD45B	Epstein-Barr virus infection	Infectious disease: viral
homoharringtonine	DPF1	TNFAIP3	Epstein-Barr virus infection	Infectious disease: viral
homoharringtonine	DPF1	JUN	Epstein-Barr virus infection	Infectious disease: viral
homoharringtonine	DPF1	NFKBIE	Epstein-Barr virus infection	Infectious disease: viral
homoharringtonine	DPF1	NFKB2	Epstein-Barr virus infection	Infectious disease: viral
homoharringtonine	DPF1	MAP2K3	Epstein-Barr virus infection	Infectious disease: viral
homoharringtonine	DPF1	HES1	Epstein-Barr virus infection	Infectious disease: viral
homoharringtonine	DPF1	NFKB1	Epstein-Barr virus infection	Infectious disease: viral
homoharringtonine	DPF1	SNW1	Epstein-Barr virus infection	Infectious disease: viral
homoharringtonine	NIPBL	ZFP36	Human T-cell leukemia virus 1 infection	Infectious disease: viral
homoharringtonine	NIPBL	RELB	Human T-cell leukemia virus 1 infection	Infectious disease: viral
homoharringtonine	NIPBL	NFKB2	Human T-cell leukemia virus 1 infection	Infectious disease: viral
homoharringtonine	NIPBL	JUN	Human T-cell leukemia virus 1 infection	Infectious disease: viral
homoharringtonine	NIPBL	NFKBIA	Human T-cell leukemia virus 1 infection	Infectious disease: viral
homoharringtonine	NIPBL	EGR1	Human T-cell leukemia virus 1 infection	Infectious disease: viral
homoharringtonine	NIPBL	FOSL1	Human T-cell leukemia virus 1 infection	Infectious disease: viral
homoharringtonine	NIPBL	EP300	Human T-cell leukemia virus 1 infection	Infectious disease: viral
homoharringtonine	NIPBL	ATF2	Human T-cell leukemia virus 1 infection	Infectious disease: viral
homoharringtonine	NIPBL	NFKB1	Human T-cell leukemia virus 1 infection	Infectious disease: viral
homoharringtonine	NIPBL	CREB1	Human T-cell leukemia virus 1 infection	Infectious disease: viral
homoharringtonine	NIPBL	ZFP36	Human T-cell leukemia virus 1 infection	Infectious disease: viral
homoharringtonine	NIPBL	JUN	Human T-cell leukemia virus 1 infection	Infectious disease: viral
homoharringtonine	NIPBL	RELB	Human T-cell leukemia virus 1 infection	Infectious disease: viral
homoharringtonine	NIPBL	NFKB2	Human T-cell leukemia virus 1 infection	Infectious disease: viral
homoharringtonine	NIPBL	NFKBIA	Human T-cell leukemia virus 1 infection	Infectious disease: viral
homoharringtonine	NIPBL	FOS	Human T-cell leukemia virus 1 infection	Infectious disease: viral
homoharringtonine	NIPBL	EGR1	Human T-cell leukemia virus 1 infection	Infectious disease: viral
homoharringtonine	NIPBL	FOSL1	Human T-cell leukemia virus 1 infection	Infectious disease: viral
homoharringtonine	NIPBL	CDKN1A	Human T-cell leukemia virus 1 infection	Infectious disease: viral
homoharringtonine	NIPBL	NFKB1	Human T-cell leukemia virus 1 infection	Infectious disease: viral
homoharringtonine	NCAPG	RELB	Human T-cell leukemia virus 1 infection	Infectious disease: viral
homoharringtonine	NCAPG	NFKBIA	Human T-cell leukemia virus 1 infection	Infectious disease: viral
homoharringtonine	NCAPG	ZFP36	Human T-cell leukemia virus 1 infection	Infectious disease: viral
homoharringtonine	NCAPG	NFKB2	Human T-cell leukemia virus 1 infection	Infectious disease: viral
homoharringtonine	NCAPG	FOSL1	Human T-cell leukemia virus 1 infection	Infectious disease: viral
homoharringtonine	NCAPG	ICAM1	Human T-cell leukemia virus 1 infection	Infectious disease: viral
homoharringtonine	NCAPG	NFKB1	Human T-cell leukemia virus 1 infection	Infectious disease: viral
homoharringtonine	NCAPG	CDKN1A	Human T-cell leukemia virus 1 infection	Infectious disease: viral
homoharringtonine	NCAPG	JUN	Human T-cell leukemia virus 1 infection	Infectious disease: viral
homoharringtonine	NIPBL	ZFP36	Kaposi sarcoma-associated herpesvirus infection	Infectious disease: viral
homoharringtonine	NIPBL	CXCL3	Kaposi sarcoma-associated herpesvirus infection	Infectious disease: viral
homoharringtonine	NIPBL	JUN	Kaposi sarcoma-associated herpesvirus infection	Infectious disease: viral
homoharringtonine	NIPBL	PTGS2	Kaposi sarcoma-associated herpesvirus infection	Infectious disease: viral
homoharringtonine	NIPBL	CXCL2	Kaposi sarcoma-associated herpesvirus infection	Infectious disease: viral
homoharringtonine	NIPBL	NFKBIA	Kaposi sarcoma-associated herpesvirus infection	Infectious disease: viral
homoharringtonine	NIPBL	CXCL8	Kaposi sarcoma-associated herpesvirus infection	Infectious disease: viral
homoharringtonine	NIPBL	EP300	Kaposi sarcoma-associated herpesvirus infection	Infectious disease: viral
homoharringtonine	NIPBL	NFKB1	Kaposi sarcoma-associated herpesvirus infection	Infectious disease: viral
homoharringtonine	NIPBL	CREB1	Kaposi sarcoma-associated herpesvirus infection	Infectious disease: viral
homoharringtonine	NIPBL	ZFP36	Kaposi sarcoma-associated herpesvirus infection	Infectious disease: viral
homoharringtonine	NIPBL	PTGS2	Kaposi sarcoma-associated herpesvirus infection	Infectious disease: viral
homoharringtonine	NIPBL	JUN	Kaposi sarcoma-associated herpesvirus infection	Infectious disease: viral
homoharringtonine	NIPBL	CXCL2	Kaposi sarcoma-associated herpesvirus infection	Infectious disease: viral
homoharringtonine	NIPBL	NFKBIA	Kaposi sarcoma-associated herpesvirus infection	Infectious disease: viral
homoharringtonine	NIPBL	CXCL3	Kaposi sarcoma-associated herpesvirus infection	Infectious disease: viral
homoharringtonine	NIPBL	FOS	Kaposi sarcoma-associated herpesvirus infection	Infectious disease: viral
homoharringtonine	NIPBL	CXCL8	Kaposi sarcoma-associated herpesvirus infection	Infectious disease: viral
homoharringtonine	NIPBL	CDKN1A	Kaposi sarcoma-associated herpesvirus infection	Infectious disease: viral
homoharringtonine	NIPBL	NFKB1	Kaposi sarcoma-associated herpesvirus infection	Infectious disease: viral
homoharringtonine	NCAPG	NFKBIA	Kaposi sarcoma-associated herpesvirus infection	Infectious disease: viral
homoharringtonine	NCAPG	ZFP36	Kaposi sarcoma-associated herpesvirus infection	Infectious disease: viral
homoharringtonine	NCAPG	ICAM1	Kaposi sarcoma-associated herpesvirus infection	Infectious disease: viral
homoharringtonine	NCAPG	TICAM1	Kaposi sarcoma-associated herpesvirus infection	Infectious disease: viral
homoharringtonine	NCAPG	NFKB1	Kaposi sarcoma-associated herpesvirus infection	Infectious disease: viral
homoharringtonine	NCAPG	CDKN1A	Kaposi sarcoma-associated herpesvirus infection	Infectious disease: viral
homoharringtonine	NCAPG	IL6ST	Kaposi sarcoma-associated herpesvirus infection	Infectious disease: viral
homoharringtonine	NCAPG	JUN	Kaposi sarcoma-associated herpesvirus infection	Infectious disease: viral
homoharringtonine	NIPBL	JUN	Hepatitis B	Infectious disease: viral
homoharringtonine	NIPBL	NFKBIA	Hepatitis B	Infectious disease: viral
homoharringtonine	NIPBL	CXCL8	Hepatitis B	Infectious disease: viral
homoharringtonine	NIPBL	EP300	Hepatitis B	Infectious disease: viral
homoharringtonine	NIPBL	ATF2	Hepatitis B	Infectious disease: viral
homoharringtonine	NIPBL	NFKB1	Hepatitis B	Infectious disease: viral
homoharringtonine	NIPBL	CREB1	Hepatitis B	Infectious disease: viral
homoharringtonine	MEN1	DDB2	Hepatitis B	Infectious disease: viral
homoharringtonine	MEN1	NFKBIA	Hepatitis B	Infectious disease: viral
homoharringtonine	MEN1	FAS	Hepatitis B	Infectious disease: viral
homoharringtonine	MEN1	TICAM1	Hepatitis B	Infectious disease: viral
homoharringtonine	MEN1	EGR2	Hepatitis B	Infectious disease: viral
homoharringtonine	MEN1	IKBKE	Hepatitis B	Infectious disease: viral
homoharringtonine	MEN1	JUN	Hepatitis B	Infectious disease: viral
homoharringtonine	NIPBL	NFKBIA	Influenza A	Infectious disease: viral
homoharringtonine	NIPBL	CCL2	Influenza A	Infectious disease: viral
homoharringtonine	NIPBL	NFKBIB	Influenza A	Infectious disease: viral
homoharringtonine	NIPBL	CXCL8	Influenza A	Infectious disease: viral
homoharringtonine	NIPBL	EP300	Influenza A	Infectious disease: viral
homoharringtonine	NIPBL	NFKB1	Influenza A	Infectious disease: viral
homoharringtonine	RCOR1	TICAM1	Influenza A	Infectious disease: viral
homoharringtonine	RCOR1	IKBKE	Influenza A	Infectious disease: viral
homoharringtonine	RCOR1	ICAM1	Influenza A	Infectious disease: viral
homoharringtonine	RCOR1	NFKBIA	Influenza A	Infectious disease: viral
homoharringtonine	RCOR1	NFKBIB	Influenza A	Infectious disease: viral
homoharringtonine	RCOR1	NFKB1	Influenza A	Infectious disease: viral
homoharringtonine	MEN1	NFKBIA	Measles	Infectious disease: viral
homoharringtonine	MEN1	IKBKE	Measles	Infectious disease: viral
homoharringtonine	MEN1	NFKBIB	Measles	Infectious disease: viral
homoharringtonine	MEN1	FAS	Measles	Infectious disease: viral
homoharringtonine	MEN1	RCHY1	Measles	Infectious disease: viral
homoharringtonine	MEN1	JUN	Measles	Infectious disease: viral
homoharringtonine	DPF1	IKBKE	Measles	Infectious disease: viral
homoharringtonine	DPF1	NFKBIB	Measles	Infectious disease: viral
homoharringtonine	DPF1	TNFAIP3	Measles	Infectious disease: viral
homoharringtonine	DPF1	NFKB1	Measles	Infectious disease: viral
homoharringtonine	DPF1	RCHY1	Measles	Infectious disease: viral
homoharringtonine	DPF1	JUN	Measles	Infectious disease: viral
